# Supplementary material for: Chromosomal patterns of gene expression from microarray data: methodology, validation and clinical relevance in gliomas
Source: BMC Bioinformatics. 2006 Dec 1;7:526. doi: 10.1186/1471-2105-7-526 (PMC1698583; doi:10.1186/1471-2105-7-526)
Supplement: Additional File 1 — Data for Figure 1. This table details the pattern illustrated in Figure 1. The file contains data sequentially for the chromosomes and consists of 5 columns The first one contains the Affymetrix probe ID, the second one is the expression (log2 scale), the third one contains the chromosomal locus, the 4th one is the exact genome distance for that chromosome (Zero is the p telomere in Affymetrix convention). Column 5 contains the ontology. Additional information is provided in form of colours as follows: - In yellow clusters with log2 expression > abs(0.8) with Citation in PubMed under keyword "GLIOMA" - In orange genes with citation in OMIM under keyword "TUMOUR" (chr4, chr13, chr15, chr18, chrY only) - In red genes with citation in OMIM under keyword "Glioma" (all chromosomes) but not necessarily with high or low expression in this data set. [file 1471-2105-7-526-S1.xls]

## Sheet: eig1
Legend		Clusters with log2 expression >abs(0.8) with Citation in PubMed under keyword "GLIOMA"
		Genes with Citation in OMIM under keyword "TUMOUR" (chr4, chr13, chr15, chr18, chrY)
		Genes with Citation in OMIM under keyword "Glioma" (all chromosomes)
CASES		O1	O16	O21	O20	O4	O19	O7	O8	O10	O15	O6	AD6	AD9	AD10	AD11	AD12	O2	O3	O17	O18	O23	O9	O12	O24	AA3	AA6	AA5
ARRAY LOADINGS:		0.202	-0.096	-0.122	0.082	0.062	-0.07	0.107	-0.222	0.266	-0.277	0.054	-0.027	-0.057	-0.197	0.187	-0.087	0.017	0.487	0.194	-0.308	-0.063	0.405	-0.031	-0.182	-0.077	-0.036	-0.211
CHROMOSOME:	1
Probe Set Name	Projected Mean Ratio (log2)	Position	Genome Location	Descriptor
1553538_s_at	-0.205906	chr1p36.33	606313	NM_173704 --- --- --- Oxidative phosphorylation // KEGG
1557055_s_at	-0.226691	chr1p36.33	802796	BC042880 hypothetical protein LOC284591 LOC284591 chr1p36.33 ---
235497_at	-0.238041	chr1p36.33	833769	AL079648 hypothetical protein LOC284591 LOC284591 chr1p36.33 ---
1560477_a_at	-0.249128	chr1p36.33	914795	AK054643 sterile alpha motif domain containing 11 SAMD11 chr1p36.33 ---
227347_x_at	-0.270298	chr1p36.33	974409	NM_021170 bHLH factor Hes4 Hes4 chr1p36.33 ---
205483_s_at	-0.29167	chr1p36.33	988945	NM_005101 "interferon, alpha-inducible protein (clone IFI-15K)" G1P2 chr1p36.33 ---
212285_s_at	-0.313796	chr1p36.33	995648	AW008051 agrin AGRN chr1p36.33 ---
217419_x_at	-0.33713	chr1p36.33	1018540	AK021586 agrin AGRN chr1p36.33 ---
219337_at	-0.361277	chr1p36.33	1057127	NM_017891 hypothetical protein FLJ20584 FLJ20584 chr1p36.33 ---
232032_x_at	-0.384001	chr1p36.33	1192233	AI469425 calcium binding protein Cab45 precursor Cab45 chr1p36.33 ---
217855_x_at	-0.406051	chr1p36.33	1192234	NM_016547 calcium binding protein Cab45 precursor Cab45 chr1p36.33 ---
224472_x_at	-0.418766	chr1p36.33	1192234	BC006211 calcium binding protein Cab45 precursor /// calcium binding protein Cab45 precursor Cab45 chr1p36.33 ---
221972_s_at	-0.431698	chr1p36.33	1192260	AL571362 calcium binding protein Cab45 precursor Cab45 chr1p36.33 ---
1553959_a_at	-0.444424	chr1p36.33	1207567	N95564 "UDP-Gal:betaGal beta 1,3-galactosyltransferase polypeptide 6" B3GALT6 chr1p36.33 ---
225733_at	-0.457208	chr1p36.33	1208067	AI890557 "UDP-Gal:betaGal beta 1,3-galactosyltransferase polypeptide 6" B3GALT6 chr1p36.33 ---
243292_at	-0.47028	chr1p36.33	1217751	BF589994 Similar to RIKEN cDNA 1110035L05 --- chr1p36.33 ---
224347_x_at	-0.492637	chr1p36.33	1229228	AF116687 "ubiquitin-conjugating enzyme E2, J2 (UBC6 homolog, yeast) /// ubiquitin-conjugating enzyme E2, J2 (UBC6 homolog, yeast)" UBE2J2 chr1p36.33 Ubiquitin mediated proteolysis // KEGG
226704_at	-0.516019	chr1p36.33	1229594	R76659 "ubiquitin-conjugating enzyme E2, J2 (UBC6 homolog, yeast)" UBE2J2 chr1p36.33 Ubiquitin mediated proteolysis // KEGG
225209_s_at	-0.539693	chr1p36.33	1230203	BE962920 "ubiquitin-conjugating enzyme E2, J2 (UBC6 homolog, yeast)" UBE2J2 chr1p36.33 Ubiquitin mediated proteolysis // KEGG
228733_at	-0.564	chr1p36.33	1286211	AU154793 pseudouridylate synthase-like 1 PUSL1 chr1p36.33 ---
217994_x_at	-0.586424	chr1p36.33	1286900	NM_017871 hypothetical protein FLJ20542 FLJ20542 chr1p36.33 ---
224312_x_at	-0.609493	chr1p36.33	1286900	BC000675 hypothetical protein FLJ20542 FLJ20542 chr1p36.33 ---
233563_s_at	-0.632623	chr1p36.33	1286908	AK023356 hypothetical protein FLJ20542 FLJ20542 chr1p36.33 ---
233625_x_at	-0.65622	chr1p36.33	1286908	AK021939 hypothetical protein FLJ20542 FLJ20542 chr1p36.33 ---
220734_s_at	-0.680043	chr1p36.33	1302898	NM_030575 hypothetical protein MGC10334 MGC10334 chr1p36.33 ---
225555_x_at	-0.703852	chr1p36.33	1349036	AI991669 --- --- --- ---
225934_at	-0.727476	chr1p36.33	1420198	AA931633 hypothetical protein LOC148413 LOC148413 chr1p36.33 ---
220526_s_at	-0.750099	chr1p36.3-p36.2	1422559	NM_017971 mitochondrial ribosomal protein L20 MRPL20 chr1p36.3-p36.2 ---
228651_at	-0.762806	chr1p36.33	1456370	AA587374 von Willebrand factor A domain-related protein WARP chr1p36.33 ---
218731_s_at	-0.774588	chr1p36.33	1459728	NM_022834 von Willebrand factor A domain-related protein WARP chr1p36.33 ---
223617_x_at	-0.781079	chr1p36.33	1492475	BC002542 "ATPase family, AAA domain containing 3B" ATAD3B chr1p36.33 ---
227237_x_at	-0.792294	chr1p36.33	1516281	AW593303 "ATPase family, AAA domain containing 3B" ATAD3B chr1p36.33 ---
219068_x_at	-0.798867	chr1p36.33	1532821	NM_018188 "ATPase family, AAA domain containing 3A" ATAD3A chr1p36.33 ---
227700_x_at	-0.805245	chr1p36.33	1554229	AL043161 "ATPase family, AAA domain containing 3A" ATAD3A chr1p36.33 ---
223051_at	-0.81614	chr1p36.33	1562319	AF277178 HSPC182 protein HSPC182 chr1p36.33 ---
223052_x_at	-0.826869	chr1p36.33	1562319	AF277178 --- --- --- ---
223053_x_at	-0.832864	chr1p36.33	1562598	AF277178 HSPC182 protein HSPC182 chr1p36.33 ---
227244_s_at	-0.838701	chr1p36.33	1564515	AW103970 --- --- --- ---
217122_s_at	-0.843991	chr1p36.33	1690986	AL031282 "solute carrier family 35, member E2" SLC35E2 chr1p36.33 ---
208918_s_at	-0.849259	chr1p36.33-p36.21	1714834	AI334128 NAD kinase FLJ13052 chr1p36.33-p36.21 ---
208919_s_at	-0.852552	chr1p36.33-p36.21	1714839	BC001709 NAD kinase FLJ13052 chr1p36.33-p36.21 ---
215159_s_at	-0.856362	chr1p36.33-p36.21	1716575	AI239732 NAD kinase FLJ13052 chr1p36.33-p36.21 ---
200744_s_at	-0.86035	chr1p36.33	1748886	AI741124 "guanine nucleotide binding protein (G protein), beta polypeptide 1" GNB1 chr1p36.33 G_Protein_Signaling // GenMAPP
200745_s_at	-0.868646	chr1p36.33	1748886	AF070603 "guanine nucleotide binding protein (G protein), beta polypeptide 1" GNB1 chr1p36.33 G_Protein_Signaling // GenMAPP
200746_s_at	-0.87681	chr1p36.33	1748887	NM_002074 "guanine nucleotide binding protein (G protein), beta polypeptide 1" GNB1 chr1p36.33 G_Protein_Signaling // GenMAPP
1570108_at	-0.884832	chr1p36.33	1762984	BC037848 "guanine nucleotide binding protein (G protein), beta polypeptide 1" GNB1 chr1p36.33 G_Protein_Signaling // GenMAPP
1570248_at	-0.892756	chr1p36.33	1793356	BC031345 --- --- --- ---
1570249_x_at	-0.90042	chr1p36.33	1793356	BC031345 --- --- --- ---
241865_at	-0.89994	chr1p36.33	1835617	AI056689 --- --- --- ---
216807_at	-0.898372	chr1p36.33	1918039	AB051538 KIAA1751 protein KIAA1751 chr1p36.33 ---
208457_at	-0.896303	chr1p|1p36.3	1983024	NM_000815 "gamma-aminobutyric acid (GABA) A receptor, delta" GABRD chr1p36.3 ---
230255_at	-0.893666	chr1p|1p36.3	1993837	AI936907 "gamma-aminobutyric acid (GABA) A receptor, delta" GABRD chr1p36.3 ---
202178_at	-0.891447	chr1p36.33-p36.2	2014231	NM_002744 "protein kinase C, zeta" PRKCZ chr1p36.33-p36.2 Phosphatidylinositol signaling system // KEGG
229113_s_at	-0.888644	chr1p36.33	2153151	W16779 hypothetical protein FLJ31031 FLJ31031 chr1p36.33 ---
204270_at	-0.885961	chr1q22-q24	2192295	AI568728 v-ski sarcoma viral oncogene homolog (avian) SKI chr1q22-q24 TGF_Beta_Signaling_Pathway // GenMAPP
229265_at	-0.883347	chr12p13.31	2273447	AA927480 --- --- --- TGF_Beta_Signaling_Pathway // GenMAPP
1554268_at	-0.880982	chr1p36.33-p36.32	2318775	BC021704 hypothetical protein FLJ13941 FLJ13941 chr1p36.33-p36.32 ---
243308_at	-0.878708	chr1p36.33-p36.32	2326646	AA659016 --- --- --- ---
202297_s_at	-0.876466	chr1pter-q24	2355433	AF157324 RER1 homolog (S. cerevisiae) RER1 chr1pter-q24 ---
202296_s_at	-0.874305	chr1pter-q24	2359391	NM_007033 RER1 homolog (S. cerevisiae) RER1 chr1pter-q24 ---
213296_at	-0.876623	chr1p36.32	2368361	BF339133 --- --- --- ---
206352_s_at	-0.878833	chr1p36.32	2368423	AB013818 peroxisome biogenesis factor 10 PEX10 chr1p36.32 ---
206351_s_at	-0.881251	chr1p36.32	2369112	NM_002617 peroxisome biogenesis factor 10 PEX10 chr1p36.32 ---
218771_at	-0.883697	chr1p36.32	2472136	NM_018216 pantothenate kinase 4 PANK4 chr1p36.32 Pantothenate and CoA biosynthesis // KEGG
239230_at	-0.886106	chr1p36.32	2492347	AW079166 --- --- --- ---
209354_at	-0.888801	chr1p36.3-p36.2	2521531	BC002794 "tumor necrosis factor receptor superfamily, member 14 (herpesvirus entry mediator)" TNFRSF14 chr1p36.3-p36.2 ---
231835_at	-0.891521	chr1p36.32	2552194	AL359575 hypothetical protein MGC26818 MGC26818 chr1p36.32 ---
1552930_at	-0.894236	chr1p36	2554247	NM_033467 membrane metallo-endopeptidase-like 2 MMEL2 chr1p36 ---
242269_at	-0.896733	chr1p36.32	2999337	AW771314 LOC148872 protein MGC35434 chr1p36.32 ---
236360_at	-0.899031	chr1p36.32	2999339	BE551964 LOC148872 protein MGC35434 chr1p36.32 ---
232424_at	-0.90111	chr1p36.23-p33	3351420	AI623202 PR domain containing 16 PRDM16 chr1p36.23-p33 ---
224871_at	-0.902454	chr1p36.32	3564719	AK025464 hypothetical protein LOC127262 LOC127262 chr1p36.32 ---
219322_s_at	-0.903478	chr1p36.3	3570496	NM_017818 WD repeat domain 8 WDR8 chr1p36.3 ---
236381_s_at	-0.904643	chr1p36.3	3571619	AW572779 WD repeat domain 8 WDR8 chr1p36.3 ---
232546_at	-0.905113	chr1p36.3	3592285	AL136528 tumor protein p73 TP73 chr1p36.3 ---
213340_s_at	-0.905382	chr1p36.32	3674878	AI073551 KIAA0495 KIAA0495 chr1p36.32 ---
212904_at	-0.9059	chr1p36.32	3719938	AB033011 KIAA1185 protein KIAA1185 chr1p36.32 ---
204074_s_at	-0.906477	chr1p36.32	3751809	AI936976 "glycine-, glutamate-, thienylcyclohexylpiperidine-binding protein" KIAA0562 chr1p36.32 ---
204075_s_at	-0.906867	chr1p36.32	3751809	NM_014704 "glycine-, glutamate-, thienylcyclohexylpiperidine-binding protein" KIAA0562 chr1p36.32 ---
243696_at	-0.906989	chr1p36.32	3769064	AA678361 "glycine-, glutamate-, thienylcyclohexylpiperidine-binding protein" KIAA0562 chr1p36.32 ---
206752_s_at	-0.907145	chr1p36.3	3797193	NM_004402 "DNA fragmentation factor, 40kDa, beta polypeptide (caspase-activated DNase)" DFFB chr1p36.3 Apoptosis // GenMAPP
222000_at	-0.907306	chr1p36.32	3828853	AI915947 hypothetical protein LOC339448 LOC339448 chr1p36.32 ---
238010_at	-0.907332	chr1p36.32	3829314	BF970340 hypothetical protein LOC339448 LOC339448 chr1p36.32 ---
206460_at	-0.907395	chr1p36.32	4625164	NM_018836 transmembrane protein SHREW1 SHREW1 chr1p36.32 ---
213471_at	-0.907988	chr1p36.22	5857136	AB014573 nephronophthisis 4 NPHP4 chr1p36.22 ---
203402_at	-0.908746	chr1p36.3	5986688	AL520102 "potassium voltage-gated channel, shaker-related subfamily, beta member 2" KCNAB2 chr1p36.3 ---
211791_s_at	-0.909305	chr1p36.3	6034894	AF044253 "potassium voltage-gated channel, shaker-related subfamily, beta member 2" KCNAB2 chr1p36.3 ---
213965_s_at	-0.909479	chr1p36.31	6096117	AL035406 chromodomain helicase DNA binding protein 5 CHD5 chr1p36.31 ---
217250_s_at	-0.909442	chr1p36.31	6099408	AL110281 chromodomain helicase DNA binding protein 5 CHD5 chr1p36.31 ---
221726_at	-0.909129	chr1p36.3-p36.2	6179356	BE250348 ribosomal protein L22 RPL22 chr1p36.3-p36.2 Ribosomal_Proteins // GenMAPP
221775_x_at	-0.909002	chr1p36.3-p36.2	6180545	BG152979 ribosomal protein L22 RPL22 chr1p36.3-p36.2 Ribosomal_Proteins // GenMAPP
220960_x_at	-0.909096	chr1p36.3-p36.2	6180832	NM_000983 ribosomal protein L22 RPL22 chr1p36.3-p36.2 Ribosomal_Proteins // GenMAPP
1555870_at	-0.909506	chr1p36.31	6203185	AK056658 hypothetical protein FLJ32096 FLJ32096 chr1p36.31 ---
201609_x_at	-0.910439	chr1p36.21	6214128	AL578502 isoprenylcysteine carboxyl methyltransferase ICMT chr1p36.21 ---
233065_at	-0.911529	chr1p36.31	6215162	AL117548 hypothetical protein FLJ32096 FLJ32096 chr1p36.31 ---
201611_s_at	-0.912645	chr1p36.21	6215520	NM_012405 isoprenylcysteine carboxyl methyltransferase ICMT chr1p36.21 ---
221902_at	-0.91373	chr1p36.31	6241678	AL567940 G protein-coupled receptor 153 GPR153 chr1p36.31 ---
64942_at	-0.914995	chr1p36.31	6241678	AI937160 --- --- --- ---
208002_s_at	-0.916364	chr1p36.31-p36.11	6258597	NM_007274 brain acyl-CoA hydrolase BACH chr1p36.31-p36.11 ---
215728_s_at	-0.917701	chr1p36.31-p36.11	6312817	AL031848 brain acyl-CoA hydrolase BACH chr1p36.31-p36.11 ---
227142_at	-0.919033	chr1p36.31	6460417	AW274379 putative NFkB activating protein KIAA0720 chr1p36.31 ---
218754_at	-0.920368	chr1p36.31	6515674	NM_024654 hypothetical protein FLJ23323 FLJ23323 chr1p36.31 ---
1554082_a_at	-0.921851	chr1p36.31	6519171	BC009257 hypothetical protein FLJ23323 FLJ23323 chr1p36.31 ---
205025_at	-0.923276	chr1p36.3	6574376	NM_005341 GLI-Kruppel family member HKR3 HKR3 chr1p36.3 ---
203068_at	-0.924756	chr1p36.31	6585044	NM_014851 KIAA0469 gene product KIAA0469 chr1p36.31 ---
225005_at	-0.926105	chr1p36.31	6608380	AL039384 PHD finger protein 13 PHF13 chr1p36.31 ---
213192_at	-0.927482	chr1p36.31	6619409	AL031447 hypothetical protein MGC33488 MGC33488 chr1p36.31 ---
215792_s_at	-0.929249	chr1p36.31	6628493	AL109978 "DnaJ (Hsp40) homolog, subfamily C, member 11" DNAJC11 chr1p36.31 ---
1555360_a_at	-0.930966	chr1p36.31	6629444	BC014145 "DnaJ (Hsp40) homolog, subfamily C, member 11" DNAJC11 chr1p36.31 ---
241785_at	-0.932708	chr1p36.31	6635878	AA613520 --- --- --- ---
225692_at	-0.934466	chr1p36.31-p36.23	6779788	AV756867 calmodulin binding transcription activator 1 CAMTA1 chr1p36.31-p36.23 ---
225693_s_at	-0.93614	chr1p36.31-p36.23	6779788	AV756867 calmodulin binding transcription activator 1 CAMTA1 chr1p36.31-p36.23 ---
241285_at	-0.939189	chr1p36.31-p36.23	7095198	BE219324 --- --- --- ---
213268_at	-0.941737	chr1p36.31-p36.23	7657854	Z98884 calmodulin binding transcription activator 1 CAMTA1 chr1p36.31-p36.23 ---
1555370_a_at	-0.944745	chr1p36.31-p36.23	7739239	AF111804 calmodulin binding transcription activator 1 CAMTA1 chr1p36.31-p36.23 ---
211749_s_at	-0.947677	chr1p36.23	7765594	BC005941 vesicle-associated membrane protein 3 (cellubrevin) /// vesicle-associated membrane protein 3 (cellubrevin) VAMP3 chr1p36.23 ---
201336_at	-0.950348	chr1p36.23	7765674	BC003570 vesicle-associated membrane protein 3 (cellubrevin) VAMP3 chr1p36.23 ---
201337_s_at	-0.952815	chr1p36.23	7767767	NM_004781 vesicle-associated membrane protein 3 (cellubrevin) VAMP3 chr1p36.23 ---
1555131_a_at	-0.954204	chr1p36.23	7778649	BC026102 period homolog 3 (Drosophila) PER3 chr1p36.23 ---
221045_s_at	-0.955577	chr1p36.23	7779028	NM_016831 period homolog 3 (Drosophila) PER3 chr1p36.23 ---
1569701_at	-0.956954	chr1p36.23	7781647	BC036937 period homolog 3 (Drosophila) PER3 chr1p36.23 ---
207536_s_at	-0.958266	chr1p36	7914648	NM_001561 "tumor necrosis factor receptor superfamily, member 9" TNFRSF9 chr1p36 ---
200006_at	-0.959623	chr1p36.33-p36.12	7972016	NM_007262 "Parkinson disease (autosomal recessive, early onset) 7 /// Parkinson disease (autosomal recessive, early onset) 7" PARK7 chr1p36.33-p36.12 ---
224657_at	-0.960961	chr1p36.12-36.33	8006050	AL034417 mitogen-inducible gene 6 MIG-6 chr1p36.12-36.33 ---
230458_at	-0.962228	chr1p36.1-p36.2	8324463	AF118274 deleted in neuroblastoma 5 DNB5 chr1p36.1-p36.2 ---
200940_s_at	-0.963459	chr1p36.1-p36.2	8346722	AB036737 arginine-glutamic acid dipeptide (RE) repeats RERE chr1p36.1-p36.2 ---
221643_s_at	-0.964712	chr1p36.1-p36.2	8348418	AF016005 arginine-glutamic acid dipeptide (RE) repeats RERE chr1p36.1-p36.2 ---
241595_at	-0.965946	chr1p36.1-p36.2	8404325	BF223007 --- --- --- ---
242407_at	-0.967178	chr1p36.1-p36.2	8405660	H71242 --- --- --- ---
215615_x_at	-0.968395	chr1p36.1-p36.2	8499879	AU148274 "CDNA FLJ14152 fis, clone MAMMA1003089" --- --- ---
244625_at	-0.969662	chr1p36.1-p36.2	8520635	AW629478 --- --- --- ---
232877_at	-0.97091	chr1p36.1-p36.2	8800193	AK022404 --- --- --- ---
217294_s_at	-0.972078	chr1p36.3-p36.2	8855327	U88968 "enolase 1, (alpha)" ENO1 chr1p36.3-p36.2 "Glycolysis / Gluconeogenesis // KEGG /// Phenylalanine, tyrosine and tryptophan biosynthesis // KEGG /// Glycolysis_and_Gluconeogenesis // GenMAPP"
201231_s_at	-0.973244	chr1p36.3-p36.2	8855328	NM_001428 "enolase 1, (alpha)" ENO1 chr1p36.3-p36.2 "Glycolysis / Gluconeogenesis // KEGG /// Phenylalanine, tyrosine and tryptophan biosynthesis // KEGG /// Glycolysis_and_Gluconeogenesis // GenMAPP"
240258_at	-0.974408	chr1p36.3-p36.2	8864755	AW291639 "enolase 1, (alpha)" ENO1 chr1p36.3-p36.2 "Glycolysis / Gluconeogenesis // KEGG /// Phenylalanine, tyrosine and tryptophan biosynthesis // KEGG /// Glycolysis_and_Gluconeogenesis // GenMAPP"
204429_s_at	-0.975424	chr1p36.2	9031270	BE560461 "solute carrier family 2 (facilitated glucose/fructose transporter), member 5" SLC2A5 chr1p36.2 ---
204430_s_at	-0.976299	chr1p36.2	9031272	NM_003039 --- --- --- ---
226160_at	-0.977049	chr1p36	9259443	AW138757 hexose-6-phosphate dehydrogenase (glucose 1-dehydrogenase) H6PD chr1p36 Pentose phosphate pathway // KEGG /// Pentose phosphate pathway // KEGG
221892_at	-0.97779	chr1p36	9262795	AK024548 hexose-6-phosphate dehydrogenase (glucose 1-dehydrogenase) H6PD chr1p36 Pentose phosphate pathway // KEGG /// Pentose phosphate pathway // KEGG
219677_at	-0.978527	chr1p36.22	9287206	NM_025106 SPRY domain-containing SOCS box protein SSB-1 SSB1 chr1p36.22 ---
226075_at	-0.979324	chr1p36.22	9362196	AF131840 SPRY domain-containing SOCS box protein SSB-1 SSB1 chr1p36.22 ---
223296_at	-0.980184	chr1p36.22	9533823	BC004991 mitochondrial carrier protein MGC4399 chr1p36.22 ---
227617_at	-0.981056	chr1p36.22	9597270	BF315093 --- --- --- ---
228671_at	-0.981923	chr1p36.22	9606109	AI953008 Similar to expressed sequence AV028368 --- chr1p36.22 ---
211230_s_at	-0.982758	chr1p36.2	9704521	U57843 "phosphoinositide-3-kinase, catalytic, delta polypeptide" PIK3CD chr1p36.2 G13_Signaling_Pathway // GenMAPP
201561_s_at	-0.982917	chr1p36.22	9723351	NM_014944 calsyntenin 1 CLSTN1 chr1p36.22 ---
203081_at	-0.983119	chr1p36.22	9842599	NM_020248 "catenin, beta interacting protein 1" CTNNBIP1 chr1p36.22 ---
226081_at	-0.98406	chr1p36.22	9923263	BE219717 leucine zipper and CTNNBIP1 domain containing LZIC chr1p36.22 ---
226087_at	-0.985058	chr1p36.22	9923263	BG180887 leucine zipper and CTNNBIP1 domain containing LZIC chr1p36.22 ---
223692_at	-0.98606	chr1p32-p35	9966340	AF312734 nicotinamide nucleotide adenylyltransferase 1 NMNAT1 chr1p32-p35 Nicotinate and nicotinamide metabolism // KEGG
1569631_at	-0.987047	chr1p32-p35	9977468	BQ671034 nicotinamide nucleotide adenylyltransferase 1 NMNAT1 chr1p32-p35 Nicotinate and nicotinamide metabolism // KEGG
238066_at	-0.98799	chr1p36.22	9991539	AI733027 "retinol binding protein 7, cellular" RBP7 chr1p36.22 ---
202316_x_at	-0.988771	chr1p36.3	10027293	AW241715 "ubiquitination factor E4B (UFD2 homolog, yeast)" UBE4B chr1p36.3 ---
210685_s_at	-0.988575	chr1p36.3	10027306	AB028839 "ubiquitination factor E4B (UFD2 homolog, yeast)" UBE4B chr1p36.3 ---
202317_s_at	-0.988388	chr1p36.3	10027919	NM_006048 "ubiquitination factor E4B (UFD2 homolog, yeast)" UBE4B chr1p36.3 ---
215533_s_at	-0.988175	chr1p36.3	10165279	AF091093 "ubiquitination factor E4B (UFD2 homolog, yeast)" UBE4B chr1p36.3 ---
209234_at	-0.988952	chr1p36.2	10270685	BF939474 kinesin family member 1B KIF1B chr1p36.2 ---
239780_at	-0.989788	chr1p36.2	10292987	AA468422 --- --- --- ---
226968_at	-0.989965	chr1p36.2	10295546	AK023184 kinesin family member 1B KIF1B chr1p36.2 ---
225878_at	-0.989859	chr1p36.2	10301108	AL135264 kinesin family member 1B KIF1B chr1p36.2 ---
241216_at	-0.989736	chr1p36.2	10324349	AI821782 --- --- --- ---
210182_at	-0.990528	chr1p36|1p36.22	10444541	AB000263 cortistatin CORT chr1p36.22 ---
203277_at	-0.991229	chr1p36.3-p36.2	10455249	NM_004401 "DNA fragmentation factor, 45kDa, alpha polypeptide" DFFA chr1p36.3-p36.2 Apoptosis // GenMAPP
223518_at	-0.991957	chr1p36.3-p36.2	10456790	AF087573 "DNA fragmentation factor, 45kDa, alpha polypeptide" DFFA chr1p36.3-p36.2 Apoptosis // GenMAPP
203503_s_at	-0.992625	chr1p36.22	10469284	NM_004565 peroxisomal biogenesis factor 14 PEX14 chr1p36.22 ---
33760_at	-0.993303	chr1p36.22	10489593	AB017546 peroxisomal biogenesis factor 14 PEX14 chr1p36.22 ---
243386_at	-0.99323	chr1p36.22	10630932	AI085338 "CDNA FLJ27486 fis, clone RCT02754" --- --- ---
220015_at	-0.993086	chr1p36.22	10641536	NM_017766 hypothetical protein FLJ20321 FLJ20321 chr1p36.22 ---
1558208_at	-0.986803	chr1p36.22	11015748	AL039795 TAR DNA binding protein TARDBP chr1p36.22 ---
221264_s_at	-0.987556	chr1p36.22	11018708	NM_031214 TAR DNA binding protein /// TAR DNA binding protein TARDBP chr1p36.22 ---
207041_at	-0.988361	chr1p36.3-p36.2	11020846	NM_006610 mannan-binding lectin serine protease 2 MASP2 chr1p36.3-p36.2 ---
229111_at	-0.989206	chr1p36.3-p36.2	11024211	AA033699 --- --- --- ---
201516_at	-0.990041	chr1p36-p22	11048942	NM_003132 spermidine synthase SRM chr1p36-p22 Nucleotide_Metabolism // GenMAPP
207541_s_at	-0.990895	chr1p36.22	11060943	NM_002685 exosome component 10 EXOSC10 chr1p36.22 ---
202288_at	-0.99171	chr1p36.2	11100858	U88966 FK506 binding protein 12-rapamycin associated protein 1 FRAP1 chr1p36.2 ---
219131_at	-0.991753	chr1pter	11267544	NM_013319 transitional epithelia response protein TERE1 chr1pter ---
234355_s_at	-0.991763	chr1p36.22	11496257	AL117236 KIAA1337 protein KIAA1337 chr1p36.21 ---
230019_s_at	-0.992056	chr1p36.22	11527998	AW206105 KIAA1337 protein KIAA1337 chr1p36.21 ---
219305_x_at	-0.992597	chr1p36.22	11642749	NM_012168 F-box protein 2 FBXO2 chr1p36.22 ---
223517_at	-0.99312	chr1p36.22	11649223	AV722616 F-box protein 44 FBXO44 chr1p36.22 ---
231769_at	-0.993741	chr1p36.23-p36.11	11658446	AF129536 F-box protein 6 FBXO6 chr1p36.23-p36.11 ---
223234_at	-1.00072	chr1p36	11669048	AF080398 MAD2 mitotic arrest deficient-like 2 (yeast) MAD2L2 chr1p36 Cell_cycle // GenMAPP
1558368_s_at	-1.00841	chr1p36.22	11686046	AK075558 hypothetical gene supported by AK075558; BC021286 LOC374946 chr1p36.22 ---
1554340_a_at	-1.01657	chr1p36.22	11703656	BC021286 hypothetical gene supported by AK075558; BC021286 LOC374946 chr1p36.22 ---
225059_at	-1.025	chr1p36.22	11730423	BE875567 angiotensin II receptor-associated protein AGTRAP chr1p36.22 ---
1555736_a_at	-1.01354	chr1p36.22	11730531	AF165187 angiotensin II receptor-associated protein AGTRAP chr1p36.22 ---
238135_at	-1.0016	chr1p36.22	11748674	AW052065 --- --- --- ---
1561976_at	-0.979223	chr1p36.22	11761064	AL833920 hypothetical protein DKFZp434E1410 DKFZp434E1410 chr1p36.22 ---
239035_at	-0.980732	chr1p36.3	11780052	AL138431 "5,10-methylenetetrahydrofolate reductase (NADPH)" MTHFR chr1p36.3 One carbon pool by folate // KEGG
226929_at	-0.982219	chr1p36.3	11780771	AA524272 "5,10-methylenetetrahydrofolate reductase (NADPH)" MTHFR chr1p36.3 One carbon pool by folate // KEGG
203950_s_at	-0.965385	chr1p36	11800559	NM_001286 chloride channel 6 CLCN6 chr1p36 ---
209957_s_at	-0.949652	chr1p36.21	11840041	M30262 natriuretic peptide precursor A NPPA chr1p36.21 ---
224706_at	-0.930689	chr1p36.22	11913913	BE879846 hypothetical protein MGC33867 MGC33867 chr1p36.22 ---
224708_at	-0.932079	chr1p36.22	11913913	AA626884 hypothetical protein MGC33867 MGC33867 chr1p36.22 ---
1555933_at	-0.93347	chr1p36.22	11916497	AB095933 hypothetical protein MGC33867 MGC33867 chr1p36.22 ---
200827_at	-0.934554	chr1p36.3-p36.2	11929075	NM_000302 "procollagen-lysine, 2-oxoglutarate 5-dioxygenase (lysine hydroxylase, Ehlers-Danlos syndrome type VI)" PLOD chr1p36.3-p36.2 Lysine degradation // KEGG
201155_s_at	-0.935642	chr1p36.22	11974634	NM_014874 mitofusin 2 MFN2 chr1p36.22 ---
216205_s_at	-0.844193	chr1p36.22	11974634	AK021947 mitofusin 2 MFN2 chr1p36.22 ---
218551_at	-0.845264	chr1p36.22	12013788	NM_021933 hypothetical protein FLJ12438 FLJ12438 chr1p36.22 ---
48659_at	-0.846468	chr1p36.22	12023550	W60802 hypothetical protein FLJ12438 FLJ12438 chr1p36.22 ---
206729_at	-0.859657	chr1p36	12057699	NM_001243 "tumor necrosis factor receptor superfamily, member 8" TNFRSF8 chr1p36 ---
203508_at	-0.900462	chr1p36.3-p36.2	12161325	NM_001066 "tumor necrosis factor receptor superfamily, member 1B" TNFRSF1B chr1p36.3-p36.2 Apoptosis // GenMAPP /// Apoptosis // GenMAPP /// Inflammatory_Response_Pathway // GenMAPP
216589_at	-0.852189	chr1p36.22	12215114	AL031276 --- --- --- ---
220221_at	-0.902748	chr1p36.22-p36.21	12305848	NM_018156 vacuolar protein sorting 13D (yeast) VPS13D chr1p36.22-p36.21 ---
212323_s_at	-0.904226	chr1p36.22-p36.21	12350350	AA524553 vacuolar protein sorting 13D (yeast) VPS13D chr1p36.22-p36.21 ---
212324_s_at	-1.09081	chr1p36.22-p36.21	12350350	BF111962 vacuolar protein sorting 13D (yeast) VPS13D chr1p36.22-p36.21 ---
212326_at	-1.14106	chr1p36.22-p36.21	12350350	AB007922 vacuolar protein sorting 13D (yeast) VPS13D chr1p36.22-p36.21 ---
202481_at	-1.18899	chr1p36.1	12562205	NM_004753 dehydrogenase/reductase (SDR family) member 3 DHRS3 chr1p36.1 ---
241515_at	-1.23133	chr1p36.1	12597650	AA007535 --- --- --- ---
216001_at	-1.23281	chr1p36.21	12769265	AL023753 --- --- --- ---
204879_at	-1.82303	chr1p36.21	13655653	NM_006474 lung type-I cell membrane-associated glycoprotein T1A-2 chr1p36 ---
221898_at	-1.82431	chr1p36.21	13688241	AU154455 lung type-I cell membrane-associated glycoprotein T1A-2 chr1p36 ---
226658_at	-1.82526	chr1p36.21	13688241	AW590196 lung type-I cell membrane-associated glycoprotein T1A-2 chr1p36 ---
205277_at	-1.72094	chr1p36	13776655	NM_012231 "PR domain containing 2, with ZNF domain" PRDM2 chr1p36 ---
203056_s_at	-1.08574	chr1p36	13802827	AI681013 "PR domain containing 2, with ZNF domain" PRDM2 chr1p36 ---
203057_s_at	-1.07177	chr1p36	13802827	AV724783 "PR domain containing 2, with ZNF domain" PRDM2 chr1p36 ---
239655_at	-1.05732	chr1p36	13844357	AA744843 --- --- --- ---
213478_at	-1.02345	chr1p36.21	14670505	AB028949 KIAA1026 protein KIAA1026 chr1p36.21 ---
215138_s_at	-1.02043	chr1p36.21	15001601	AB015329 KIAA1026 protein KIAA1026 chr1p36.21 ---
1569962_at	-0.997246	chr1p36.21	15060116	BC014494 --- --- --- ---
229144_at	-0.99788	chr1p36.21	15139246	AA989362 --- --- --- ---
218815_s_at	-0.998467	chr1p36.21	15225534	NM_018022 hypothetical protein FLJ10199 FLJ10199 chr1p36.21 ---
1563961_at	-0.962559	chr1p36.21	15319073	AK057963 KIAA1937 protein KIAA1937 chr1p36.21 ---
222483_at	-0.927945	chr1p36.21	15481710	AW664179 EF hand domain containing 2 EFHD2 chr1p36.21 ---
217992_s_at	-0.908153	chr1p36.21	15501102	NM_024329 EF hand domain containing 2 EFHD2 chr1p36.21 ---
206297_at	-0.908737	chr1p36.21	15510266	NM_007272 chymotrypsin C (caldecrin) CTRC chr1p36.21 ---
240437_at	-1.00369	chr1p36.21	15562629	AI571356 --- --- --- ---
203984_s_at	-1.00434	chr1p36.3-p36.1	15564076	U60521 "caspase 9, apoptosis-related cysteine protease" CASP9 chr1p36.3-p36.1 Apoptosis // GenMAPP /// Apoptosis // GenMAPP
210775_x_at	-1.00504	chr1p36.3-p36.1	15564428	AB015653 "caspase 9, apoptosis-related cysteine protease" CASP9 chr1p36.3-p36.1 Apoptosis // GenMAPP /// Apoptosis // GenMAPP
212908_at	-1.00578	chr1p36.1	15608318	AK022530 KIAA0962 protein KIAA0962 chr1p36.1 ---
242947_at	-1.00649	chr1p36.1	15636967	BF447963 --- --- --- ---
222930_s_at	-1.00711	chr1p36.13	15645353	BC005090 agmatine ureohydrolase (agmatinase) AGMAT chr1p36.13 Arginine and proline metabolism // KEGG
214583_at	-1.00174	chr1p36.1	15728278	AI268381 "regulatory solute carrier protein, family 1, member 1" RSC1A1 chr1p36.1 ---
238519_at	-1.00229	chr1p36.1	15735622	BG179828 "regulatory solute carrier protein, family 1, member 1" RSC1A1 chr1p36.1 ---
225780_at	-1.00281	chr1p36.1	15739101	AL565415 "regulatory solute carrier protein, family 1, member 1" RSC1A1 chr1p36.1 ---
212146_at	-1.00326	chr1p36.13	15756356	AB020649 "pleckstrin homology domain containing, family M (with RUN domain) member 2" PLEKHM2 chr1p36.13 ---
1559977_a_at	-1.00373	chr1p36.13	15808538	AL832282 hypothetical protein LOC284723 LOC284723 chr1p36.13 ---
1555480_a_at	-1.00418	chr1p36.13	15836299	AF459643 filamin-binding LIM protein-1 FBLP-1 chr1p36.13 ---
225258_at	-1.00238	chr1p36.13	15842206	AL133035 filamin-binding LIM protein-1 FBLP-1 chr1p36.13 ---
201258_at	-1.00063	chr19q13.1	15900012	NM_001020 ribosomal protein S16 RPS16 chr19q13.1 Ribosomal_Proteins // GenMAPP
213890_x_at	-0.998967	chr19q13.1	15900012	AI200589 ribosomal protein S16 RPS16 chr19q13.1 Ribosomal_Proteins // GenMAPP
201996_s_at	-0.998407	chr1p36.33-p36.11	15981118	AL524033 SMART/HDAC1 associated repressor protein SHARP chr1p36.33-p36.11 ---
201997_s_at	-0.999065	chr1p36.33-p36.11	15981118	NM_015001 SMART/HDAC1 associated repressor protein SHARP chr1p36.33-p36.11 ---
1556058_s_at	-0.999767	chr1p36.33-p36.11	16007787	W92026 SMART/HDAC1 associated repressor protein SHARP chr1p36.33-p36.11 ---
1556059_s_at	-1.00057	chr1p36.33-p36.11	16007787	BM992098 SMART/HDAC1 associated repressor protein SHARP chr1p36.33-p36.11 ---
203602_s_at	-1.00765	chr1p36.2-p36.1	16013671	NM_003443 zinc finger and BTB domain containing 17 ZBTB17 chr1p36.2-p36.1 ---
229381_at	-1.01589	chr1p36.13	16076036	AI732488 hypothetical protein MGC24047 MGC24047 chr1p36.13 ---
218934_s_at	-1.02451	chr1p36.23-p34.3	16085830	NM_014424 "heat shock 27kDa protein family, member 7 (cardiovascular)" HSPB7 chr1p36.23-p34.3 ---
203499_at	-1.03333	chr1p36	16196138	NM_004431 EphA2 EPHA2 chr1p36 ---
244834_at	-1.04201	chr1p36.13	16300476	BF001156 hypothetical protein MGC10731 MGC10731 chr1p36.13 ---
220963_s_at	-1.05025	chr1p36.13	16303501	NM_030907 hypothetical protein MGC10731 /// hypothetical protein MGC10731 MGC10731 chr1p36.13 ---
221812_at	-1.05152	chr1p36.23-p36.11	16318627	AK025059 F-box protein 42 FBXO42 chr1p36.23-p36.11 ---
221813_at	-1.05279	chr1p36.23-p36.11	16318627	AI129395 F-box protein 42 FBXO42 chr1p36.23-p36.11 ---
47773_at	-1.05406	chr1p36.23-p36.11	16318627	AA836114 F-box protein 42 FBXO42 chr1p36.23-p36.11 ---
1559566_at	-1.06142	chr1p36.23-p36.11	16364139	AL833207 F-box protein 42 FBXO42 chr1p36.23-p36.11 ---
243538_at	-1.0687	chr1p36.23-p36.11	16423256	AA738314 --- --- --- ---
212002_at	-1.06996	chr1p36.13	16439031	AL561657 "putative MAPK activating protein PM20,PM21" DKFZp566C0424 chr1p36.13 ---
212003_at	-1.07124	chr1p36.13	16439031	BG171020 "putative MAPK activating protein PM20,PM21" DKFZp566C0424 chr1p36.13 ---
212004_at	-1.0725	chr1p36.13	16439031	AL050028 "putative MAPK activating protein PM20,PM21" DKFZp566C0424 chr1p36.13 ---
212005_at	-1.07378	chr1p36.13	16439031	AL582808 "putative MAPK activating protein PM20,PM21" DKFZp566C0424 chr1p36.13 ---
220731_s_at	-1.07502	chr1p36.13	16512543	NM_018090 hypothetical protein FLJ10420 FLJ10420 chr1p36.13 ---
230123_at	-1.07626	chr1p36.13	16512556	AI608836 hypothetical protein FLJ10420 FLJ10420 chr1p36.13 ---
219139_s_at	-1.07745	chr1p36.13	16540827	AF119868 KIAA1922 protein KIAA1922 chr1p36.13 ---
229874_x_at	-1.07863	chr1p36.13	16592487	BE865517 "CDNA clone IMAGE:3960708, partial cds" --- --- ---
236273_at	-1.07982	chr1p36.13	16677217	AW269499 hypothetical protein FLJ20719 FLJ20719 chr1p36.13 ---
240634_x_at	-1.08099	chr1q21	16689485	BE348555 PDZ domain containing 1 PDZK1 chr1q21 ---
1556195_a_at	-1.08212	chr1p36.13	16728679	BC033316 "ciliary rootlet coiled-coil, rootletin" CROCC chr1pter-p36.11 ---
241835_at	-1.08326	chr1p36.13	16743435	AI733297 Hypothetical gene supported by BC036435 --- chr1p36.13 ---
206274_s_at	-1.08437	chr1pter-p36.11	17009501	NM_014675 "ciliary rootlet coiled-coil, rootletin" CROCC chr1pter-p36.11 ---
211038_s_at	-1.08548	chr1p36.13	17015898	BC006312 hypothetical protein MGC12760 /// hypothetical protein MGC12760 MGC12760 chr1p36.13 ---
218608_at	-1.08658	chr1p36	17057758	NM_022089 putative ATPase HSA9947 chr1p36 ---
214166_at	-1.08766	chr1p36.1-p35	17090519	AW294107 "succinate dehydrogenase complex, subunit B, iron sulfur (Ip)" SDHB chr1p36.1-p35 Citrate cycle (TCA cycle) // KEGG /// Oxidative phosphorylation // KEGG /// Electron_Transport_Chain // GenMAPP /// Krebs-TCA_Cycle // GenMAPP
202675_at	-1.08875	chr1p36.1-p35	17090558	NM_003000 "succinate dehydrogenase complex, subunit B, iron sulfur (Ip)" SDHB chr1p36.1-p35 Citrate cycle (TCA cycle) // KEGG /// Oxidative phosphorylation // KEGG /// Electron_Transport_Chain // GenMAPP /// Krebs-TCA_Cycle // GenMAPP
1554384_at	-1.09129	chr1p35.2-p35.1	17150831	BC009701 "peptidyl arginine deiminase, type II" PADI2 chr1p35.2-p35.1 ---
1554385_a_at	-1.09373	chr1p35.2-p35.1	17150831	BC009701 "peptidyl arginine deiminase, type II" PADI2 chr1p35.2-p35.1 ---
223739_at	-1.09465	chr1p36.13	17276926	AK026652 "peptidyl arginine deiminase, type I" PADI1 chr1p36.13 ---
220962_s_at	-1.09558	chr1p36.13	17276935	NM_013358 "peptidyl arginine deiminase, type I /// peptidyl arginine deiminase, type I" PADI1 chr1p36.13 ---
1570511_at	-1.0965	chr1p36.13	17698767	BC029928 hypothetical protein FLJ10521 FLJ10521 chr1p36.13 ---
221656_s_at	-1.09743	chr1p36.13	17736300	BC003073 hypothetical protein FLJ10521 FLJ10521 chr1p36.13 ---
243138_at	-1.09834	chr1p36.13	17762296	BF196924 --- --- --- ---
227154_at	-1.09925	chr1p36.13	18179549	AL566367 hypothetical protein MGC15730 MGC15730 chr1p36.13 ---
234012_at	-1.1021	chr1p36.13	18181188	AB007966 "MRNA, chromosome 1 specific transcript KIAA0497." --- --- ---
1556638_at	-1.10489	chr1p36.13	18818281	AI250939 hypothetical protein LOC284530 LOC284530 chr1p36.13 ---
203722_at	-1.10784	chr1p36	18943231	NM_003748 "aldehyde dehydrogenase 4 family, member A1" ALDH4A1 chr1p36 Glutamate metabolism // KEGG /// Arginine and proline metabolism // KEGG
211552_s_at	-1.10881	chr1p36	18943231	U24267 "aldehyde dehydrogenase 4 family, member A1" ALDH4A1 chr1p36 Glutamate metabolism // KEGG /// Arginine and proline metabolism // KEGG
225615_at	-1.11049	chr1p36.13	18975950	AK024480 hypothetical protein LOC126917 LOC126917 chr1p36.13 ---
211950_at	-1.11404	chr1p36.13	19146309	AB007931 retinoblastoma-associated factor 600 RBAF600 chr1p36.13 ---
231889_at	-1.09908	chr1p36.13	19222723	AB037728 retinoblastoma-associated factor 600 RBAF600 chr1p36.13 ---
240108_at	-1.08392	chr1p36.13	19277451	BE349858 --- --- --- ---
1556597_a_at	-1.06711	chr1p36.13	19282194	AW169311 hypothetical protein LOC284513 LOC284513 chr1p36.13 ---
212394_at	-1.04963	chr1p36.13	19286373	D42044 KIAA0090 protein KIAA0090 chr1p36.13 ---
212395_s_at	-1.03371	chr1p36.13	19286373	BF197122 KIAA0090 protein KIAA0090 chr1p36.13 ---
212396_s_at	-1.03554	chr1p36.13	19286373	AI143233 KIAA0090 protein KIAA0090 chr1p36.13 ---
1556186_s_at	-1.03738	chr1p36.13	19287462	AW026427 KIAA0090 protein KIAA0090 chr1p36.13 ---
215991_s_at	-1.04128	chr1p36.13	19289260	AU121504 KIAA0090 protein KIAA0090 chr1p36.13 ---
220688_s_at	-1.04501	chr1p36.13	19323605	NM_016183 chromosome 1 open reading frame 33 C1orf33 chr1p36.13 ---
235783_at	-1.04895	chr1p36.13	19331212	BG107419 --- --- --- ---
216381_x_at	-1.05089	chr1p35.1-p36.23	19354372	AL035413 "aldo-keto reductase family 7, member A3 (aflatoxin aldehyde reductase)" AKR7A3 chr1p35.1-p36.23 ---
206469_x_at	-0.993829	chr1p35.1-p36.23	19354373	NM_012067 "aldo-keto reductase family 7, member A3 (aflatoxin aldehyde reductase)" AKR7A3 chr1p35.1-p36.23 ---
214259_s_at	-0.933936	chr1p35.1-p36.23	19375764	AI144075 "aldo-keto reductase family 7, member A2 (aflatoxin aldehyde reductase)" AKR7A2 chr1p35.1-p36.23 ---
202139_at	-0.935452	chr1p35.1-p36.23	19375769	NM_003689 "aldo-keto reductase family 7, member A2 (aflatoxin aldehyde reductase)" AKR7A2 chr1p35.1-p36.23 ---
220453_at	-0.935826	chr1p36.13	19384125	NM_017765 PQ loop repeat containing 2 PQLC2 chr1p36.13 ---
1555781_at	-0.940821	chr1p36.13	19384140	BC015324 PQ loop repeat containing 2 PQLC2 chr1p36.13 ---
201949_x_at	-0.985494	chr1p36.1	19410578	AL572341 "capping protein (actin filament) muscle Z-line, beta" CAPZB chr1p36.1 ---
37012_at	-1.03164	chr1p36.1	19410578	U03271 "capping protein (actin filament) muscle Z-line, beta" CAPZB chr1p36.1 ---
201950_x_at	-1.07694	chr1p36.1	19411069	NM_004930 "capping protein (actin filament) muscle Z-line, beta" CAPZB chr1p36.1 ---
224867_at	-1.23596	chr1p36.13	19668790	BF244614 Similar to ribosomal protein S14 --- chr1p36.13 ---
228096_at	-1.39669	chr1p36.13	19700315	R44979 Similar to ribosomal protein S14 --- chr1p36.13 ---
201621_at	-1.39886	chr1p36.13-p36.11	19726809	NM_005380 "neuroblastoma, suppression of tumorigenicity 1" NBL1 chr1p36.13-p36.11 ---
37005_at	-1.40117	chr1p36.13-p36.11	19726809	D28124 "neuroblastoma, suppression of tumorigenicity 1" NBL1 chr1p36.13-p36.11 ---
227007_at	-1.40337	chr1p36.13	19754012	AI972419 hypothetical protein LOC255104 LOC255104 chr1p36.13 ---
213216_at	-1.40538	chr1p36.13	19976689	AL537463 KIAA0459 protein KIAA0459 chr1p36.13 ---
203649_s_at	-1.40704	chr1p35	20047233	NM_000300 "phospholipase A2, group IIA (platelets, synovial fluid)" PLA2G2A chr1p35 Glycerolipid metabolism // KEGG /// Phospholipid degradation // KEGG /// Prostaglandin and leukotriene metabolism // KEGG /// Eicosanoid_Synthesis // GenMAPP
215870_s_at	-1.40971	chr1p36-p34	20131428	AL158172 "phospholipase A2, group V" PLA2G5 chr1p36-p34 Glycerolipid metabolism // KEGG /// Phospholipid degradation // KEGG /// Prostaglandin and leukotriene metabolism // KEGG
206178_at	-1.35192	chr1p36-p34	20142143	NM_000929 "phospholipase A2, group V" PLA2G5 chr1p36-p34 Glycerolipid metabolism // KEGG /// Phospholipid degradation // KEGG /// Prostaglandin and leukotriene metabolism // KEGG
1557373_at	-1.29178	chr1p36.12	20431599	BC041010 hypothetical protein LOC339505 LOC339505 chr1p36.12 ---
218309_at	-1.29315	chr1p36.12	20554236	NM_018584 calcium/calmodulin-dependent protein kinase II CaMKIINalpha chr1p36.12 ---
229163_at	-1.29446	chr1p36.12	20555112	N75559 --- --- --- ---
228302_x_at	-1.29571	chr1p36.12	20557045	AW162846 calcium/calmodulin-dependent protein kinase II CaMKIINalpha chr1p36.12 ---
218246_at	-1.27813	chr1p36.12	20571248	NM_024544 hypothetical protein FLJ12875 FLJ12875 chr1p36.12 ---
1569256_a_at	-1.26042	chr1p36.12	20625943	BC015675 "family with sequence similarity 43, member B" FAM43B chr1p36.12 ---
209018_s_at	-1.24299	chr1p36	20705257	BF432478 PTEN induced putative kinase 1 PINK1 chr1p36 ---
209019_s_at	-1.2248	chr1p36	20705277	AF316873 PTEN induced putative kinase 1 PINK1 chr1p36 ---
208674_x_at	-1.20809	chr1p36.1	20723578	BC002594 dolichyl-diphosphooligosaccharide-protein glycosyltransferase DDOST chr1p36.1 N-Glycans biosynthesis // KEGG
208675_s_at	-1.20912	chr1p36.1	20723986	D29643 dolichyl-diphosphooligosaccharide-protein glycosyltransferase DDOST chr1p36.1 N-Glycans biosynthesis // KEGG
222144_at	-1.21012	chr1p36.12	20735814	AA909345 kinesin family member 17 KIF17 chr1p36.12 ---
230973_at	-1.21108	chr1p36.12	20791530	AI937119 hypothetical gene supported by AK124869 LOC400745 chr1p36.12 ---
224591_at	-1.21199	chr1p36.12	20814477	AK023129 HP1-BP74 HP1-BP74 chr1p36.12 ---
224592_x_at	-1.21212	chr1p36.12	20814477	BG483966 HP1-BP74 HP1-BP74 chr1p36.12 ---
229204_at	-1.21224	chr1p36.12	20814480	BE218428 --- --- --- ---
220633_s_at	-1.2117	chr1p36.12	20814928	NM_016287 HP1-BP74 HP1-BP74 chr1p36.12 ---
201935_s_at	-1.21109	chr1p36.12	20878090	AI768122 "eukaryotic translation initiation factor 4 gamma, 3" EIF4G3 chr1p36.12 ---
201936_s_at	-1.21125	chr1p36.12	20878281	NM_003760 "eukaryotic translation initiation factor 4 gamma, 3" EIF4G3 chr1p36.12 ---
244015_at	-1.2114	chr1p36.12	20939905	AA704163 --- --- --- ---
1554310_a_at	-1.21155	chr1p36.12	21013045	BC030578 "eukaryotic translation initiation factor 4 gamma, 3" EIF4G3 chr1p36.12 ---
243149_at	-1.21169	chr1p36.12	21076602	AI467945 --- --- --- ---
201749_at	-1.21183	chr1p36.1	21289048	BF969352 "CDNA clone IMAGE:4152985, partial cds" --- --- ---
223638_at	-1.21194	chr1p36.12	21512111	AL136890 hypothetical protein AE2 AE2 chr1p36.12 ---
230712_at	-1.21206	chr1p36.13	21516914	AI634549 hypothetical protein AE2 /// hypothetical protein FLJ20719 AE2 /// FLJ20719 chr1p36.12 /// chr1p36.13 ---
215783_s_at	-1.21217	chr1p36.1-p34	21623077	X14174 "alkaline phosphatase, liver/bone/kidney" ALPL chr1p36.1-p34 gamma-Hexachlorocyclohexane degradation // KEGG /// Glycerolipid metabolism // KEGG /// Folate biosynthesis // KEGG
203911_at	-1.21229	chr1p36.1-p35	21668020	NM_002885 "RAP1, GTPase activating protein 1" RAP1GA1 chr1p36.1-p35 ---
220078_at	-1.39238	chr1p36.12	21750393	NM_018391 ubiquitin specific protease 48 USP48 chr1p36.12 ---
220079_s_at	-1.3925	chr1p36.12	21750393	NM_018391 ubiquitin specific protease 48 USP48 chr1p36.12 ---
225925_s_at	-1.39263	chr1p36.12	21750701	AA044730 ubiquitin specific protease 48 USP48 chr1p36.12 ---
229812_at	-1.39276	chr1p36.12	21799649	BE645018 --- --- --- ---
201655_s_at	-1.03293	chr1p36.1-p34	21894043	M85289 heparan sulfate proteoglycan 2 (perlecan) HSPG2 chr1p36.1-p35 ---
201654_s_at	-1.03381	chr1p36.1-p34	21894045	AI991033 heparan sulfate proteoglycan 2 (perlecan) HSPG2 chr1p36.1-p35 ---
200012_x_at	-1.03399	chr13q12.2	21979873	NM_000982 ribosomal protein L21 /// ribosomal protein L21 RPL21 chr13q12.2 ---
219865_at	-1.03416	chr1p36.12	22097332	NM_014179 HSPC157 protein HSPC157 chr1p36.12 ---
208727_s_at	-1.21432	chr1p36.1	22124487	BC002711 "cell division cycle 42 (GTP binding protein, 25kDa)" CDC42 chr1p36.1 Integrin-mediated_cell_adhesion // GenMAPP
1556931_at	-1.21448	chr1p36.1	22130995	AF086337 --- --- --- ---
208728_s_at	-1.21464	chr1p36.1	22150225	BC003682 "cell division cycle 42 (GTP binding protein, 25kDa)" CDC42 chr1p36.1 Integrin-mediated_cell_adhesion // GenMAPP
210232_at	-1.21481	chr1p36.1	22150274	M35543 "cell division cycle 42 (GTP binding protein, 25kDa)" CDC42 chr1p36.1 Integrin-mediated_cell_adhesion // GenMAPP
214230_at	-1.21493	chr1p36.1	22162180	R37664 "cell division cycle 42 (GTP binding protein, 25kDa)" CDC42 chr1p36.1 Integrin-mediated_cell_adhesion // GenMAPP
203958_s_at	-1.21575	chr1pter-q31.3	22584121	AI557467 KIAA0478 gene product KIAA0478 chr1pter-q31.3 ---
203959_s_at	-1.21872	chr1pter-q31.3	22584121	NM_014870 KIAA0478 gene product KIAA0478 chr1pter-q31.3 ---
218232_at	-1.21962	chr1p36.3-p34.1	22709405	NM_015991 "complement component 1, q subcomponent, alpha polypeptide" C1QA chr1p36.3-p34.1 Complement_Activation_Classical // GenMAPP
225353_s_at	-1.21967	chr1p36.11	22715442	AI184968 "complement component 1, q subcomponent, gamma polypeptide" C1QG chr1p36.11 Complement_Activation_Classical // GenMAPP
202953_at	-1.21971	chr1p36.3-p34.1	22731192	NM_000491 "complement component 1, q subcomponent, beta polypeptide" C1QB chr1p36.3-p34.1 Complement_Activation_Classical // GenMAPP
209588_at	-1.21974	chr1p36.1-p35	22782763	AL530874 EphB2 EPHB2 chr1p36.1-p35 ---
209589_s_at	-1.21976	chr1p36.1-p35	22782763	AF025304 EphB2 EPHB2 chr1p36.1-p35 ---
210651_s_at	-1.22048	chr1p36.1-p35	22782768	L41939 EphB2 EPHB2 chr1p36.1-p35 ---
211165_x_at	-1.22384	chr1p36.1-p35	22853216	D31661 EphB2 EPHB2 chr1p36.1-p35 ---
212348_s_at	-1.22033	chr1p36.12	23091255	AB011173 amine oxidase (flavin containing) domain 2 AOF2 chr1p36.12 ---
1555897_at	-1.23282	chr1p36.12	23150136	CA306222 amine oxidase (flavin containing) domain 2 AOF2 chr1p36.11 ---
238652_at	-1.22833	chr1p36.12	23154229	AW419203 --- --- --- ---
221831_at	-1.22596	chr1p36	23155828	AV741657 leucine zipper protein 1 LUZP1 chr1p36 ---
221832_s_at	-1.22356	chr1p36	23155828	AV741657 leucine zipper protein 1 LUZP1 chr1p36 ---
225831_at	-1.22117	chr1p36	23155828	AW016830 leucine zipper protein 1 LUZP1 chr1p36 ---
1553224_at	-1.21833	chr1p36	23161576	NM_033631 leucine zipper protein 1 LUZP1 chr1p36 ---
1558173_a_at	-1.22045	chr1p36	23165241	AK093016 leucine zipper protein 1 LUZP1 chr1p36 ---
232004_at	-1.22322	chr1p36.12	23376343	AK001846 heterogeneous nuclear ribonucleoprotein R HNRPR chr1p36.12 ---
208765_s_at	-1.22602	chr1p36.12	23381321	NM_005826 heterogeneous nuclear ribonucleoprotein R HNRPR chr1p36.12 ---
208766_s_at	-1.22824	chr1p36.12	23381582	BC001449 heterogeneous nuclear ribonucleoprotein R HNRPR chr1p36.12 ---
226113_at	-1.23082	chr1p36	23431246	AB051497 zinc finger protein 436 ZNF436 chr1p36 ---
226114_at	-1.23351	chr1p36	23431246	AI829509 zinc finger protein 436 ZNF436 chr1p36 ---
229086_at	-1.23609	chr1p36.12	23443074	AW298597 hypothetical protein BC007899 LOC148898 chr1p36.12 ---
226388_at	-1.2388	chr1p36.12	23452860	AI675780 "transcription elongation factor A (SII), 3" TCEA3 chr1p36.12 ---
219103_at	-1.23872	chr1p36.12	23500361	NM_017707 up-regulated in liver cancer 1 UPLC1 chr1p36.12 ---
222236_s_at	-1.23865	chr1p36.12	23500365	AK000253 up-regulated in liver cancer 1 UPLC1 chr1p36.12 ---
228361_at	-1.20632	chr1p36	23578227	AL561296 E2F transcription factor 2 E2F2 chr1p36 Cell_cycle // GenMAPP
235582_at	-1.20601	chr1p36	23578922	BG388715 E2F transcription factor 2 E2F2 chr1p36 Cell_cycle // GenMAPP
207826_s_at	-1.2085	chr1p36.13-p36.12	23629737	NM_002167 --- --- --- ---
1562731_s_at	-1.1862	chr1p36	23653290	BC041472 myelodysplastic syndrome 2 MDS2 chr1p36 ---
200010_at	-1.16378	chr1p36.1-p35	23764414	NM_000975 ribosomal protein L11 /// ribosomal protein L11 RPL11 chr1p36.1-p35 Ribosomal_Proteins // GenMAPP
207953_at	-1.16646	chr1p36	23777306	AF010144 --- --- --- ---
202818_s_at	-1.15153	chr1p36.1	23815237	AI344128 "transcription elongation factor B (SIII), polypeptide 3 (110kDa, elongin A)" TCEB3 chr1p36.1 ---
202819_s_at	-1.15432	chr1p36.1	23815267	NM_003198 "transcription elongation factor B (SIII), polypeptide 3 (110kDa, elongin A)" TCEB3 chr1p36.1 ---
223123_s_at	-1.1571	chr1p36.11	23850193	AI867781 HT014 HT014 chr1p36.11 ---
223124_s_at	-1.11045	chr1p36.11	23850193	AF271784 HT014 HT014 chr1p36.11 ---
215566_x_at	-1.04858	chr1p36.12-p35.1	23863001	AK024724 lysophospholipase II LYPLA2 chr1p36.12-p35.1 Phospholipid degradation // KEGG
215568_x_at	-0.969406	chr1p36.12-p35.1	23864344	AL031295 --- --- --- Phospholipid degradation // KEGG
202528_at	-0.96945	chr1p36-p35	23867395	NM_000403 "galactose-4-epimerase, UDP-" GALE chr1p36-p35 Galactose metabolism // KEGG /// Nucleotide sugars metabolism // KEGG
202772_at	-0.969529	chr1p36.1-p35	23873682	NM_000191 3-hydroxymethyl-3-methylglutaryl-Coenzyme A lyase (hydroxymethylglutaricaciduria) HMGCL chr1p36.1-p35 "Synthesis and degradation of ketone bodies // KEGG /// Valine, leucine and isoleucine degradation // KEGG /// Butanoate metabolism // KEGG /// Cholesterol_Biosynthesis // GenMAPP /// Synthesis_and_Degradation_of_Keton_Bodies // GenMAPP"
202838_at	-0.969605	chr1p34	23916907	NM_000147 "fucosidase, alpha-L- 1, tissue" FUCA1 chr1p34 N-Glycan degradation // KEGG
206586_at	-0.982741	chr1p36.11	23945765	NM_001841 cannabinoid receptor 2 (macrophage) CNR2 chr1p36.11 GPCRs_Class_A_Rhodopsin-like // GenMAPP /// Small_ligand_GPCRs // GenMAPP
206095_s_at	-1.01226	chr1p36.11	24038244	NM_006625 FUS interacting protein (serine-arginine rich) 1 FUSIP1 chr1p36.11 ---
210178_x_at	-1.12473	chr1p36.11	24039418	AF047448 FUS interacting protein (serine-arginine rich) 1 FUSIP1 chr1p36.11 ---
238124_at	-1.25377	chr1p36.11	24127836	AI124053 "myomesin family, member 3" MYOM3 chr1p36.11 ---
220056_at	-1.46191	chr1p36.11	24191566	NM_021258 "interleukin 22 receptor, alpha 1" IL22RA1 chr1p36.11 ---
244261_at	-1.51522	chr1p36.11	24225952	AW340139 "interleukin 28 receptor, alpha (interferon, lambda receptor)" IL28RA chr1p36.11 ---
232116_at	-1.51449	chr1p36.11	24414057	AL137763 transcription factor CP2-like 4 TFCP2L4 chr1p36.11 ---
227694_at	-1.54922	chr1p36.11	24428795	AI916378 hypothetical protein LOC90529 LOC90529 chr1p36.11 ---
214579_at	-1.5492	chr1p36.12-p35.1	24487623	NM_020448 hypothetical protein dJ462O23.2 DJ462O23.2 chr1p36.12-p35.1 ---
225875_s_at	-1.54914	chr1p36.12-p35.1	24543050	T84558 hypothetical protein dJ462O23.2 DJ462O23.2 chr1p36.12-p35.1 ---
225876_at	-1.49976	chr1p36.12-p35.1	24543050	T84558 hypothetical protein dJ462O23.2 DJ462O23.2 chr1p36.12-p35.1 ---
229735_s_at	-1.43515	chr1p36.12-p35.1	24543822	W15435 --- --- --- ---
201224_s_at	-1.35584	chr1p36.11	24715089	AU147713 serine/arginine repetitive matrix 1 SRRM1 chr1p36.11 ---
201225_s_at	-1.35573	chr1p36.11	24715118	NM_005839 serine/arginine repetitive matrix 1 SRRM1 chr1p36.11 ---
201560_at	-1.3547	chr1p36.11	24817153	NM_013943 chloride intracellular channel 4 CLIC4 chr1p36.11 ---
221881_s_at	-1.35367	chr1p36.11	24817244	AI638420 chloride intracellular channel 4 CLIC4 chr1p36.11 ---
201559_s_at	-1.35256	chr1p36.11	24817274	AF109196 chloride intracellular channel 4 CLIC4 chr1p36.11 ---
204198_s_at	-1.35211	chr1p36	24971315	AA541630 runt-related transcription factor 3 RUNX3 chr1p36 TGF_Beta_Signaling_Pathway // GenMAPP
204197_s_at	-1.35021	chr1p36	24971363	NM_004350 runt-related transcription factor 3 RUNX3 chr1p36 TGF_Beta_Signaling_Pathway // GenMAPP
216565_x_at	-1.35279	chr1p36.11	25196849	AL121994 --- --- --- ---
202553_s_at	-1.32499	chr1p36.11	25294477	NM_015484 GCIP-interacting protein p29 P29 chr1p36.11 ---
1559979_at	-1.29695	chr1p36.11	25302105	BC015824 GCIP-interacting protein p29 P29 chr1p36.11 ---
209007_s_at	-1.29519	chr1p36.13-p35.1	25314046	AF267856 NPD014 protein NPD014 chr1p36.13-p35.1 ---
209006_s_at	-1.27566	chr1p36.13-p35.1	25315868	AF247168 NPD014 protein NPD014 chr1p36.13-p35.1 ---
216317_x_at	-1.26928	chr1p36.11	25344345	X63095 "Rhesus blood group, CcEe antigens" RHCE chr1p36.11 ---
222401_s_at	-1.26728	chr1p36.11	25410106	AL550722 small membrane protein 1 SMP1 chr1p36.11 ---
217766_s_at	-1.26526	chr1p36.11	25410176	NM_014313 small membrane protein 1 SMP1 chr1p36.11 ---
202026_at	-1.26167	chr11q23	25470517	NM_003002 "succinate dehydrogenase complex, subunit D, integral membrane protein" SDHD chr11q23 Electron_Transport_Chain // GenMAPP /// Krebs-TCA_Cycle // GenMAPP
221790_s_at	-1.25798	chr1p36-p35	25573281	AL545035 LDL receptor adaptor protein ARH chr1p36-p35 ---
57082_at	-1.25438	chr1p36-p35	25578195	AA169780 LDL receptor adaptor protein ARH chr1p36-p35 ---
218918_at	-1.2517	chr1p35	25628104	NM_020379 "mannosidase, alpha, class 1C, member 1" MAN1C1 chr1p35 ---
224659_at	-1.24341	chr1p36.13	25810867	AL020996 "selenoprotein N, 1" SEPN1 chr1p36.13 ---
224280_s_at	-1.22926	chr1p36.11	25830829	AL512766 hypothetical protein RP1-317E23 LOC56181 chr1p36.11 ---
220011_at	-1.21472	chr1p36.11	25844642	NM_024037 hypothetical protein MGC2603 MGC2603 chr1p36.11 ---
242123_at	-1.2026	chr1p36.11	25872118	BF764937 --- --- --- ---
200783_s_at	-1.20233	chr1p36.1-p35	25910753	NM_005563 stathmin 1/oncoprotein 18 STMN1 chr1p36.1-p35 ---
217714_x_at	-1.20042	chr1p36.1-p35	25911203	AV756729 stathmin 1/oncoprotein 18 STMN1 chr1p36.1-p35 ---
205233_s_at	-1.19585	chr1p34.3	25971456	NM_000437 "platelet-activating factor acetylhydrolase 2, 40kDa" PAFAH2 chr1p34.3 Glycerolipid metabolism // KEGG
205232_s_at	-1.19125	chr1p34.3	25972098	U89386 "platelet-activating factor acetylhydrolase 2, 40kDa" PAFAH2 chr1p34.3 Glycerolipid metabolism // KEGG
206329_at	-1.18433	chr1p36.1	26032412	NM_004455 exostoses (multiple)-like 1 EXTL1 chr1p36.1 ---
227255_at	-1.17725	chr1p36.11	26133720	AI806633 casein kinase LOC149420 chr1p36.11 ---
204175_at	-1.17029	chr1p36.11	26180620	NM_015871 zinc finger protein 593 ZNF593 chr1p36.11 ---
204740_at	-1.1634	chr1p36.11	26188144	NM_006314 connector enhancer of kinase suppressor of Ras 1 CNKSR1 chr1p36.11 ---
219611_s_at	-1.1563	chr1p36.11	26244832	NM_022778 hypothetical protein DKFZp434L0117 DKFZP434L0117 chr1p36.11 ---
227818_at	-1.149	chr1p36.11	26268305	AL133609 hypothetical protein DKFZp434L0117 DKFZP434L0117 chr1p36.11 ---
221269_s_at	-1.1421	chr1p35-p34.3	26290725	NM_031286 SH3 domain binding glutamic acid-rich protein like 3 /// SH3 domain binding glutamic acid-rich protein like 3 SH3BGRL3 chr1p35-p34.3 ---
227716_at	-1.13277	chr1p36.11	26292916	AL577976 socius SOC chr1p36.11 ---
34210_at	-1.12969	chr1p36	26328558	N90866 CDW52 antigen (CAMPATH-1 antigen) CDW52 chr1p36 ---
204661_at	-1.12658	chr1p36	26328627	NM_001803 CDW52 antigen (CAMPATH-1 antigen) CDW52 chr1p36 ---
220290_at	-1.12329	chr1p36.11	26332513	NM_017977 absent in melanoma 1-like AIM1L chr1p36.11 ---
224064_s_at	-1.12013	chr1p36.11	26442972	BC004117 dehydrodolichyl diphosphate synthase DHDDS chr1p36.11 ---
218547_at	-1.09952	chr1p36.11	26443521	NM_024887 dehydrodolichyl diphosphate synthase DHDDS chr1p36.11 ---
203379_at	-1.0906	chr1p	26540502	NM_002953 "ribosomal protein S6 kinase, 90kDa, polypeptide 1" RPS6KA1 chr3 Ribosomal_Proteins // GenMAPP
210649_s_at	-1.0813	chr1p35.3	26706665	AF231056 AT rich interactive domain 1A (SWI- like) ARID1A chr1p35.3 ---
212152_x_at	-1.0722	chr1p35.3	26708074	AI679080 AT rich interactive domain 1A (SWI- like) ARID1A chr1p35.3 ---
207591_s_at	-1.06303	chr1p35.3	26740012	NM_006015 AT rich interactive domain 1A (SWI- like) ARID1A chr1p35.3 ---
218917_s_at	-1.05443	chr1p35.3	26790917	NM_018450 AT rich interactive domain 1A (SWI- like) ARID1A chr1p35.3 ---
219238_at	-1.04589	chr1p36.11	26798820	NM_017837 hypothetical protein FLJ20477 FLJ20477 chr1p36.11 ---
51146_at	-1.03768	chr1p36.11	26805540	AA203365 hypothetical protein FLJ20477 FLJ20477 chr1p36.11 ---
212860_at	-1.02958	chr1p36.11	26837737	BG168720 "zinc finger, DHHC domain containing 18" ZDHHC18 chr1p36.11 ---
1558327_at	-1.02745	chr1p36.11	26860980	AW408061 "zinc finger, DHHC domain containing 18" ZDHHC18 chr1p36.11 ---
33322_i_at	-1.0271	chr1p36.11	26873790	X57348 stratifin SFN chr1p36.11 ---
33323_r_at	-1.02674	chr1p36.11	26873790	X57348 stratifin SFN chr1p36.11 ---
235058_at	-1.02638	chr1p36.11	26886769	BG028320 "CDNA FLJ42803 fis, clone BRCAN2002826" --- --- ---
218799_at	-1.02601	chr1p36.11	26890014	NM_018066 hypothetical protein FLJ10349 FLJ10349 chr1p36.11 ---
218895_at	-1.02564	chr1p35.3-p35.1	26901121	NM_022078 hypothetical protein FLJ12455 FLJ12455 chr1p35.3-p35.1 ---
210574_s_at	-1.02528	chr1p35-p34	26932405	AF241788 nuclear distribution gene C homolog (A. nidulans) NUDC chr1p35-p34 ---
227862_at	-1.02494	chr1p36.11	27010649	AA037766 LOC388610 --- chr1p35.3 ---
209453_at	-1.02436	chr1p36.1-p35	27109447	M81768 "solute carrier family 9 (sodium/hydrogen exchanger), isoform 1 (antiporter, Na+/H+, amiloride sensitive)" SLC9A1 chr1p36.1-p35 G_Protein_Signaling // GenMAPP
200869_at	-1.01796	chr19p13	27187369	NM_000980 --- --- --- Ribosomal_Proteins // GenMAPP
216036_x_at	-1.01742	chr1p36.11	27271680	AK001734 WD and tetratricopeptide repeats 1 WDTC1 chr1p36.11 ---
40829_at	-1.01689	chr1p36.11	27298327	AB028960 WD and tetratricopeptide repeats 1 WDTC1 chr1p36.11 ---
221512_at	-1.01664	chr1p36.11	27332863	AL136683 hypothetical protein DKFZp564D0478 DKFZP564D0478 chr1p36.11 ---
211995_x_at	-1.01645	chr17q25	27335968	AL567820 "actin, gamma 1" ACTG1 chr17q25 ---
211983_x_at	-1.01632	chr17q25	27336108	BE741683 "actin, gamma 1" ACTG1 chr17q25 ---
211970_x_at	-1.01623	chr17q25	27336691	BG026805 "actin, gamma 1" ACTG1 chr17q25 ---
52078_at	-1.01615	chr1p36.11	27346463	AI828080 hypothetical protein DKFZp564D0478 DKFZP564D0478 chr1p36.11 ---
1552631_a_at	-1.01609	chr1p36.11	27365818	NM_145319 mitogen-activated protein kinase kinase kinase 6 MAP3K6 chr1p36.11 ---
219278_at	-1.01602	chr1p36.11	27365818	NM_004672 mitogen-activated protein kinase kinase kinase 6 MAP3K6 chr1p36.11 ---
205002_at	-1.01451	chr1p36.13	27545333	NM_015699 hypothetical protein DJ159A19.3 DJ159A19.3 chr1p36.13 ---
208438_s_at	-1.01424	chr1p36.2-p36.1	27622950	NM_005248 Gardner-Rasheed feline sarcoma viral (v-fgr) oncogene homolog FGR chr1p36.2-p36.1 ---
211200_s_at	-1.01397	chr1q44	27623280	BC002836 hypothetical protein MGC12458 MGC12458 chr1q44 ---
204415_at	-1.01367	chr1p35	27676722	NM_022873 "interferon, alpha-inducible protein (clone IFI-6-16)" G1P3 chr1p35 ---
228638_at	-1.01922	chr1p35.3	27771529	AI631072 --- --- --- ---
228604_at	-1.01892	chr1p35.3	27772528	AI805069 hypothetical protein MGC34648 MGC34648 chr1p35.3 ---
212111_at	-1.01857	chr1p35-p34.1	27783867	AA628051 syntaxin 12 STX12 chr1p35-p34.1 ---
212112_s_at	-1.01823	chr1p35-p34.1	27783867	AI816243 syntaxin 12 STX12 chr1p35-p34.1 ---
207830_s_at	-1.01673	chr1p35	27841490	NM_002713 "protein phosphatase 1, regulatory (inhibitor) subunit 8" PPP1R8 chr1p35 ---
207571_x_at	-1.01733	chr1p35.3	27890394	NM_004848 chromosome 1 open reading frame 38 C1orf38 chr1p35.3 ---
210785_s_at	-1.01557	chr1p35.3	27890487	AB035482 chromosome 1 open reading frame 38 C1orf38 chr1p35.3 ---
201756_at	-1.01543	chr1p35	27902195	NM_002946 "replication protein A2, 32kDa" RPA2 chr1p35 DNA_replication // GenMAPP
218753_at	-1.01531	chr1p35.3	27977390	NM_018053 hypothetical protein FLJ10307 FLJ10307 chr1p35.3 ---
1554844_at	-1.01415	chr1p36	27987927	BC041667 --- --- --- ---
1552314_a_at	-1.01326	chr1p36	27999129	NM_172098 eyes absent homolog 3 (Drosophila) EYA3 chr1p36 ---
206278_at	-1.01094	chr1p35-p34.3	28160010	D10202 platelet-activating factor receptor PTAFR chr1p35-p34.3 GPCRs_Class_A_Rhodopsin-like // GenMAPP /// Small_ligand_GPCRs // GenMAPP
211661_x_at	-1.01228	chr1p35-p34.3	28160392	M80436 platelet-activating factor receptor /// platelet-activating factor receptor PTAFR chr1p35-p34.3 GPCRs_Class_A_Rhodopsin-like // GenMAPP /// Small_ligand_GPCRs // GenMAPP
212490_at	-1.0133	chr1p35.3	28210933	AA843895 "DnaJ (Hsp40) homolog, subfamily C, member 8" DNAJC8 chr1p35.3 ---
212491_s_at	-1.01424	chr1p35.3	28210933	AA843895 "DnaJ (Hsp40) homolog, subfamily C, member 8" DNAJC8 chr1p35.3 ---
223195_s_at	-1.01665	chr1p35.3	28270167	BF131886 sestrin 2 SESN2 chr1p35.3 ---
223196_s_at	-1.01659	chr1p35.3	28270324	AL136551 sestrin 2 SESN2 chr1p35.3 ---
221650_s_at	-1.01551	chr1p35.3	28339707	BC002694 TRAP/mediator complex subunit p28b FLJ20045 chr1p35.3 ---
219235_s_at	-1.01442	chr1p35.3	28380362	NM_023923 phosphatase and actin regulator 4 PHACTR4 chr1p35.3 ---
233319_x_at	-1.01332	chr1p35.3	28627775	AK023907 --- --- --- ---
226823_at	-1.0146	chr1p35.3	28638822	AW450293 phosphatase and actin regulator 4 PHACTR4 chr1p35.3 ---
215011_at	-1.01474	chr1p36.1	28653170	AJ006835 "RNA, U17D small nucleolar" RNU17D chr1p36.1 ---
215747_s_at	-1.01471	chr1p36.1	28653171	X06130 chromosome condensation 1 CHC1 chr1p36.1 ---
206499_s_at	-1.01602	chr1p36.1	28665263	NM_001269 chromosome condensation 1 CHC1 chr1p36.1 ---
218977_s_at	-1.01763	chr1p35.3	28700212	NM_017846 tRNA selenocysteine associated protein SECP43 chr1p35.3 ---
222800_at	-1.01939	chr1p35.3	28700220	BC000680 tRNA selenocysteine associated protein SECP43 chr1p35.3 ---
223965_at	-1.02196	chr1p35.3	28700799	AF118082 --- --- --- ---
228990_at	-1.02463	chr1p35.3	28725663	AI339426 PNAS-123 LOC85028 chr1p35.3 ---
223773_s_at	-1.02457	chr1p35.3	28725672	AF277181 PNAS-123 LOC85028 chr1p35.3 ---
223774_at	-1.0245	chr1p35.3	28725672	AF277181 PNAS-123 LOC85028 chr1p35.3 ---
209463_s_at	-1.02444	chr1p35.3	28750589	D50544 "TAF12 RNA polymerase II, TATA box binding protein (TBP)-associated factor, 20kDa" TAF12 chr1p35.3 ---
222430_s_at	-1.02342	chr1p35	28883886	BC002559 YTH domain family 2 YTHDF2 chr1p35 ---
207793_s_at	-1.02518	chr1p33-p32	29034251	NM_004437 "erythrocyte membrane protein band 4.1 (elliptocytosis 1, RH-linked)" EPB41 chr1p33-p32 ---
200025_s_at	-1.02798	chr17q21.1-q21.2	29129396	NM_000988 ribosomal protein L27 /// ribosomal protein L27 RPL27 chr17q21.1-q21.2 Ribosomal_Proteins // GenMAPP
236379_at	-1.03096	chr1p33-p32	29201184	AW771958 --- --- --- ---
225051_at	-1.03384	chr1p33-p32	29265195	AA522435 "erythrocyte membrane protein band 4.1 (elliptocytosis 1, RH-linked)" EPB41 chr1p33-p32 ---
227386_s_at	-1.03685	chr1p35	29266559	N63821 cDNA DKFZp434C184 gene DKFZp434C184 chr1p35 ---
201696_at	-1.03987	chr1p35.3	29295006	NM_005626 "splicing factor, arginine/serine-rich 4" SFRS4 chr1p35.3 ---
218664_at	-1.04288	chr1pter-p22.3	29340949	NM_016011 nuclear receptor binding factor 1 CGI-63 chr1pter-p22.3 ---
211320_s_at	-1.04579	chr1p35.3-p35.1	29383766	U71075 "protein tyrosine phosphatase, receptor type, U" PTPRU chr1p35.3-p35.1 ---
201720_s_at	-1.04772	chr1p34	30874408	AI589086 Lysosomal-associated multispanning membrane protein-5 LAPTM5 chr1p34 ---
201721_s_at	-1.04769	chr1p34	30874408	NM_006762 Lysosomal-associated multispanning membrane protein-5 LAPTM5 chr1p34 ---
202898_at	-1.04764	chr1pter-p22.3	31011406	NM_014654 syndecan 3 (N-syndecan) SDC3 chr1pter-p22.3 ---
1554864_a_at	-1.04761	chr1pter-p22.3	31015074	AF248634 syndecan 3 (N-syndecan) SDC3 chr1pter-p22.3 ---
201164_s_at	-1.04758	chr1p35.2	31073445	BG474429 pumilio homolog 1 (Drosophila) PUM1 chr1p35.2 ---
201165_s_at	-1.04756	chr1p35.2	31073445	BE670915 pumilio homolog 1 (Drosophila) PUM1 chr1p35.2 ---
201166_s_at	-1.04756	chr1p35.2	31073445	NM_014676 pumilio homolog 1 (Drosophila) PUM1 chr1p35.2 ---
215905_s_at	-1.04756	chr1p35.2	31401649	AL157420 U5 snRNP-specific 40 kDa protein (hPrp8-binding) HPRP8BP chr1p35.2 ---
223108_s_at	-1.04756	chr1p35.2	31438963	AF151085 putative S1 RNA binding domain protein PS1D chr1p35.2 ---
223107_s_at	-1.04755	chr1p35.2	31451983	AF151077 putative S1 RNA binding domain protein PS1D chr1p35.2 ---
214285_at	-1.05044	chr1p33-p32	31507399	AI041520 "fatty acid binding protein 3, muscle and heart (mammary-derived growth inhibitor)" FABP3 chr1p33-p32 ---
205738_s_at	-1.05042	chr1p33-p32	31507593	NM_004102 "fatty acid binding protein 3, muscle and heart (mammary-derived growth inhibitor)" FABP3 chr1p33-p32 ---
231110_at	-1.0504	chr1p33-p32	31512521	AI219891 --- --- --- ---
1566646_at	-1.05043	chr1p35.2	31640989	AK057562 --- --- --- ---
217923_at	-1.05047	chr1p34	31764563	NM_012392 PEF protein with a long N-terminal hydrophobic domain (peflin) PEF chr1p34 ---
204345_at	-1.05052	chr1p35-p34	31786940	NM_001856 "collagen, type XVI, alpha 1" COL16A1 chr1p35-p34 ---
204966_at	-1.05055	chr1p35	31861811	NM_001703 brain-specific angiogenesis inhibitor 2 BAI2 chr1p35 ---
235417_at	-1.05059	chr1p35.2	31925117	BF689253 SPOC domain containing 1 SPOCD1 chr1p35.2 ---
1562415_a_at	-1.05035	chr1p35.2	31929376	AK096192 hypothetical protein FLJ25348 FLJ25348 chr1p35.1 ---
208617_s_at	-1.05006	chr1p35	32041114	AF208850 "protein tyrosine phosphatase type IVA, member 2" PTP4A2 chr1p35 ---
208615_s_at	-1.04976	chr1p35	32041116	BF795101 "protein tyrosine phosphatase type IVA, member 2" PTP4A2 chr1p35 ---
216988_s_at	-1.04873	chr1p35	32043594	L48722 "protein tyrosine phosphatase type IVA, member 2" PTP4A2 chr1p35 ---
201488_x_at	-1.04769	chr1p32	32148575	BC000717 "KH domain containing, RNA binding, signal transduction associated 1" KHDRBS1 chr1p32 ---
214185_at	-1.04739	chr1p32	32148689	AW592227 "KH domain containing, RNA binding, signal transduction associated 1" KHDRBS1 chr1p32 ---
235894_at	-1.04709	chr1p32	32175285	AW444899 --- --- --- ---
218770_s_at	-1.04653	chr1p35.1	32207621	NM_018056 hypothetical protein FLJ10315 FLJ10315 chr1p35.1 ---
212101_at	-1.04598	chr1p35.1-p34.3	32242749	AU154321 karyopherin alpha 6 (importin alpha 7) KPNA6 chr1p35.1-p34.3 ---
212102_s_at	-1.04578	chr1p35.1-p34.3	32242749	AK002111 karyopherin alpha 6 (importin alpha 7) KPNA6 chr1p35.1-p34.3 ---
212103_at	-1.04561	chr1p35.1-p34.3	32242749	BG403834 karyopherin alpha 6 (importin alpha 7) KPNA6 chr1p35.1-p34.3 ---
226976_at	-1.04559	chr1p35.1-p34.3	32310561	D55880 --- --- --- ---
212300_at	-1.04553	chr1p35.1	32319223	AL049795 taxilin DKFZp451J0118 chr1p35.1 ---
231169_at	-1.04542	chr1p35.1	32330686	N29877 --- --- --- ---
221912_s_at	-1.04605	chr1p36.11-p34.2	32335096	AL049795 hypothetical protein MGC1203 MGC1203 chr1p36.11-p34.2 ---
219585_at	-1.04669	chr1p36.11-p34.2	32335325	NM_024296 hypothetical protein MGC1203 MGC1203 chr1p36.11-p34.2 ---
206650_at	-1.04747	chr1p36.11-p34.2	32340364	NM_018134 IQ motif containing C IQCC chr1p36.11-p34.2 ---
223656_s_at	-1.04862	chr1p36.11-p34.2	32350892	BC004885 hypothetical protein RP4-622L5 RP4-622L5 chr1p36.11-p34.2 ---
208756_at	-1.04986	chr1p34.1	32357106	U36764 "eukaryotic translation initiation factor 3, subunit 2 beta, 36kDa" EIF3S2 chr1p34.1 Translation_Factors // GenMAPP
201209_at	-1.05133	chr1p34	32426800	NM_004964 histone deacetylase 1 HDAC1 chr1p34 Cell_cycle // GenMAPP
200644_at	-1.05277	chr1p35.1	32468557	NM_023009 MARCKS-like protein MLP chr1p35.1 ---
218004_at	-1.05279	chr1p35.1	32499799	NM_018045 hypothetical protein FLJ10276 FLJ10276 chr1p35.1 ---
222200_s_at	-1.05281	chr1p35.1	32499799	AK021440 hypothetical protein FLJ10276 FLJ10276 chr1p35.1 ---
1563770_at	-1.05287	chr1p35.1	32615728	AL442095 zinc finger and BTB domain containing 8 ZBTB8 chr1p34.3 ---
235142_at	-1.05415	chr1p35.1	32728243	AW006067 zinc finger and BTB domain containing 8 ZBTB8 chr1p35.1 ---
228970_at	-1.05373	chr1p35.1	32756523	BG249305 archease ARCH chr1p35.1 ---
210371_s_at	-1.05381	chr1p35.1	32785914	BC003092 retinoblastoma binding protein 4 RBBP4 chr1p35.1 ---
221276_s_at	-1.05415	chr1p34.3-p33	32815070	NM_030786 intermediate filament protein syncoilin /// intermediate filament protein syncoilin SYNCOILIN chr1p34.3-p33 ---
237333_at	-1.05425	chr1p34.3-p33	32816308	T90771 intermediate filament protein syncoilin SYNCOILIN chr1p34.3-p33 ---
244872_at	-1.05177	chr1p35.1	32817365	BE514107 intermediate filament protein syncoilin SYNCOILIN chr1p34.3-p33 ---
225396_at	-1.0493	chr1p34.3-p33	32818838	AI928212 intermediate filament protein syncoilin SYNCOILIN chr1p34.3-p33 ---
212048_s_at	-1.04686	chr1p35.1	32909934	AW245400 tyrosyl-tRNA synthetase YARS chr1p35.1 "Phenylalanine, tyrosine and tryptophan biosynthesis // KEGG /// Aminoacyl-tRNA biosynthesis // KEGG /// tRNA_Synthetases // GenMAPP"
238760_at	-1.04451	chr1p35.1	32916694	AW452122 tyrosyl-tRNA synthetase YARS chr1p35.1 "Phenylalanine, tyrosine and tryptophan biosynthesis // KEGG /// Aminoacyl-tRNA biosynthesis // KEGG /// tRNA_Synthetases // GenMAPP"
222610_s_at	-1.04338	chr1p35.1	32960004	T81452 hypothetical protein FLJ12903 FLJ12903 chr1p35.1 ---
218370_s_at	-1.04204	chr1p35.1	32961195	NM_022753 hypothetical protein FLJ12903 FLJ12903 chr1p35.1 ---
226096_at	-1.04053	chr1p35.1	32996962	AI760132 fibronectin type III domain containing 5 FNDC5 chr1p35.1 ---
226097_at	-1.0393	chr1p35.1	32996962	AI686488 fibronectin type III domain containing 5 FNDC5 chr1p35.1 ---
205454_at	-1.03815	chr1p35-p34.2	33023570	BC001777 hippocalcin HPCA chr1p35-p34.2 ---
225536_at	-1.03688	chr1p35-p34	33029289	AL545105 beta-casein-like protein BCLP chr1p35-p34 ---
213038_at	-1.03553	chr1p35.1	33071142	AL031602 IBR domain containing 3 IBRDC3 chr1p35.1 ---
36564_at	-1.03419	chr1p35.1	33071144	W27419 IBR domain containing 3 IBRDC3 chr1p35.1 ---
216336_x_at	-1.03269	chr16q13	33085835	AL031602 metallothionein 1A (functional) /// metallothionein 1E (functional) MT1A /// MT1E chr16q13 ---
212172_at	-1.03104	chr1p34	33141387	AW277253 adenylate kinase 2 AK2 chr1p34 Purine metabolism // KEGG
212173_at	-1.17752	chr1p34	33141387	AU154985 adenylate kinase 2 AK2 chr1p34 Purine metabolism // KEGG
212174_at	-1.17874	chr1p34	33141387	W02312 adenylate kinase 2 AK2 chr1p34 Purine metabolism // KEGG
212175_s_at	-1.17992	chr1p34	33141387	AL513611 adenylate kinase 2 AK2 chr1p34 Purine metabolism // KEGG
205996_s_at	-1.18106	chr1p34	33144117	NM_013411 adenylate kinase 2 AK2 chr1p34 Purine metabolism // KEGG
208967_s_at	-0.886328	chr1p34	33147738	U39945 adenylate kinase 2 AK2 chr1p34 Purine metabolism // KEGG
58308_at	-0.886619	chr1p35.1	33280095	R71157 hypothetical protein FLJ10759 FLJ10759 chr1p35.1 ---
219272_at	-0.886913	chr1p35.1	33280096	NM_018207 hypothetical protein FLJ10759 FLJ10759 chr1p35.1 ---
236845_at	-0.887214	chr1p35.1	33299666	AI479391 hypothetical protein FLJ10759 FLJ10759 chr1p35.1 ---
214915_at	-1.03543	chr1p35.1	33415909	AK021842 FLJ25476 protein FLJ25476 chr1p34.3 ---
226820_at	-1.03578	chr1p35.1	33434366	W72455 FLJ25476 protein FLJ25476 chr1p35.1 ---
200919_at	-1.03611	chr1p34.3	33458319	NM_004427 polyhomeotic-like 2 (Drosophila) PHC2 chr1p34.3 ---
1552498_at	-1.03646	chr1p34.3	33607334	NM_145238 zinc finger protein 31 (KOX 29) ZNF31 chr1p34.3 ---
1552499_a_at	-1.03681	chr1p34.3	33607334	NM_145238 zinc finger protein 31 (KOX 29) ZNF31 chr1p34.3 ---
1557143_at	-1.03716	chr1p35.1-p34.3	33648701	AB067471 CUB and Sushi multiple domains 2 CSMD2 chr1p35.1-p34.3 ---
1570169_at	-1.03751	chr1p35.1-p34.3	33906801	BC031871 CUB and Sushi multiple domains 2 CSMD2 chr1p35.1-p34.3 ---
231514_at	-1.03787	chr1p34.3	34346912	AA725646 hypothetical protein MGC15882 MGC15882 chr1p34.3 ---
40687_at	-1.03803	chr1p35.1	34927708	M96789 "gap junction protein, alpha 4, 37kDa (connexin 37)" GJA4 chr1p35.1 Gap_Junction_Proteins-Connexins // GenMAPP /// Ovarian_Infertility_Genes // GenMAPP
204904_at	-1.0382	chr1p35.1	34927714	NM_002060 "gap junction protein, alpha 4, 37kDa (connexin 37)" GJA4 chr1p35.1 Gap_Junction_Proteins-Connexins // GenMAPP /// Ovarian_Infertility_Genes // GenMAPP
225404_at	-1.03838	chr1p34.3	34989737	R75637 hypothetical protein BC011880 LOC113444 chr1p34.3 ---
1559630_at	-1.03266	chr1p35.3-p34.1	34996478	R24798 "discs, large (Drosophila) homolog-associated protein 3" DLGAP3 chr1p35.3-p34.1 ---
213698_at	-1.02743	chr1p34.2	35116223	AI805560 zinc finger protein 258 ZNF258 chr1p34.2 ---
219924_s_at	-1.02184	chr1p34.2	35118484	NM_007167 zinc finger protein 258 ZNF258 chr1p34.2 ---
219925_at	-1.02231	chr1p34.2	35118484	NM_007167 zinc finger protein 258 ZNF258 chr1p34.2 ---
227594_at	-1.02349	chr1p34.2	35121677	AI743551 zinc finger protein 258 ZNF258 chr1p34.2 ---
227595_at	-1.02369	chr1p34.2	35121677	AK000927 zinc finger protein 258 ZNF258 chr1p34.2 ---
1552969_a_at	-1.02386	chr1p34.2	35153206	NM_145310 zinc finger protein 258 ZNF258 chr1p34.2 ---
1552970_s_at	-1.02405	chr1p34.2	35153206	NM_145310 zinc finger protein 258 ZNF258 chr1p34.2 ---
220206_at	-1.01904	chr1p34.3	35248567	NM_024772 "zinc finger, MYM domain containing 1" ZMYM1 chr1p34.3 ---
214016_s_at	-1.01924	chr1p34.3	35311073	AL558875 splicing factor proline/glutamine rich (polypyrimidine tract binding protein associated) SFPQ chr1p34.3 ---
221768_at	-1.01968	chr1p34.3	35311074	AV705803 splicing factor proline/glutamine rich (polypyrimidine tract binding protein associated) SFPQ chr1p34.3 ---
201585_s_at	-1.02011	chr1p34.3	35317961	BG035151 --- --- --- ---
201586_s_at	-1.02126	chr1p34.3	35318295	NM_005066 --- --- --- ---
226898_s_at	-1.02244	chr1p34.3	35323695	AI439021 --- --- --- ---
202049_s_at	-1.0237	chr1p32-p34	35403660	AA521508 zinc finger protein 262 ZNF262 chr1p32-p34 ---
202050_s_at	-1.02384	chr1p32-p34	35403660	AI650586 zinc finger protein 262 ZNF262 chr1p32-p34 ---
202051_s_at	-1.02401	chr1p32-p34	35460059	NM_005095 zinc finger protein 262 ZNF262 chr1p32-p34 ---
222468_at	-1.02582	chr1p34.2	35568183	W58365 polycystic kidney disease 1-like PKD1-like chr1p34.2 ---
217929_s_at	-1.02764	chr1p34.2	35568962	NM_024874 polycystic kidney disease 1-like PKD1-like chr1p34.2 ---
209556_at	-1.03054	chr1p34.3	35692501	AB011179 neurochondrin NCDN chr1p34.3 ---
209557_s_at	-1.03166	chr1p34.3	35692501	AB018740 neurochondrin NCDN chr1p34.3 ---
1555348_at	-1.03278	chr1p34.3	35708063	BC041175 "adaptor-related protein complex 2, epsilon subunit" AP2E chr1p34.3 ---
238425_at	-1.03371	chr1p34.2	35734237	BG028041 --- --- --- ---
201404_x_at	-1.03388	chr1p34.2	35736832	BC000268 "proteasome (prosome, macropain) subunit, beta type, 2" PSMB2 chr1p34.2 Proteasome // KEGG /// Proteasome_Degradation // GenMAPP
212791_at	-1.03405	chr1p34.3	35848570	AL042729 hypothetical protein FLJ38984 FLJ38984 chr1p34.3 ---
1553120_at	-1.03584	chr1p34.2	35870886	NM_022111 --- --- --- ---
222842_at	-1.03762	chr1p34.3	35942870	BE789947 "eukaryotic translation initiation factor 2C, 4" EIF2C4 chr1p34.3 ---
219190_s_at	-1.04322	chr1p34.3	35967206	NM_017629 "eukaryotic translation initiation factor 2C, 4" EIF2C4 chr1p34.3 ---
227930_at	-1.04571	chr1p34.3	35991392	AI669957 "eukaryotic translation initiation factor 2C, 4" EIF2C4 chr1p34.3 ---
218287_s_at	-1.04891	chr1p35-p34	36017902	NM_012199 "eukaryotic translation initiation factor 2C, 1" EIF2C1 chr1p35-p34 ---
222576_s_at	-1.05208	chr1p35-p34	36017902	AW071829 "eukaryotic translation initiation factor 2C, 1" EIF2C1 chr1p35-p34 ---
228120_at	-1.05929	chr1p35-p34	36061141	AW136032 "CDNA FLJ43891 fis, clone TESTI4009454" --- --- ---
219426_at	-1.07801	chr1p34.3	36066021	NM_024852 "eukaryotic translation initiation factor 2C, 3" EIF2C3 chr1p34.3 ---
241091_at	-1.09571	chr1p34.3	36205612	BE551142 --- --- --- ---
228932_at	-1.11252	chr1p34.3	36205872	BE467383 --- --- --- ---
235782_at	-1.11776	chr1p34.3	36206711	BF432875 --- --- --- ---
223097_at	-1.12325	chr1p34.3	36223547	AF212236 ADP-ribosylhydrolase like 2 ADPRHL2 chr1p34.3 ---
221900_at	-1.12914	chr1p34.2	36229932	AI806793 "collagen, type VIII, alpha 2" COL8A2 chr1p34.2 ---
52651_at	-1.13519	chr1p34.2	36230118	AI806793 "collagen, type VIII, alpha 2" COL8A2 chr1p34.2 ---
203512_at	-1.14295	chr1p34.3	36271267	NM_014408 trafficking protein particle complex 3 TRAPPC3 chr1p34.3 ---
203511_s_at	-1.16124	chr1p34.3	36271725	AF041432 trafficking protein particle complex 3 TRAPPC3 chr1p34.3 ---
217943_s_at	-1.16726	chr1p34.3	36312651	NM_018067 hypothetical protein FLJ10350 FLJ10350 chr1p34.3 ---
222440_s_at	-1.17325	chr1p34.3	36359124	AL576205 thyroid hormone receptor associated protein 3 THRAP3 chr1p34.3 ---
217847_s_at	-1.17951	chr1p34.3	36359138	NM_005119 thyroid hormone receptor associated protein 3 THRAP3 chr1p34.3 ---
220134_x_at	-1.18586	chr1p34.3	36456724	NM_018166 hypothetical protein FLJ10647 FLJ10647 chr1p34.3 ---
221710_x_at	-1.19235	chr1p34.3	36456728	BC006241 hypothetical protein FLJ10647 /// hypothetical protein FLJ10647 FLJ10647 chr1p34.3 ---
229998_x_at	-1.19348	chr1p34.3	36457695	AI304355 --- --- --- ---
223852_s_at	-1.19463	chr1p34.3	36474323	BC005169 Ser/Thr-like kinase MGC4796 chr1p34.3 ---
225593_at	-1.1977	chr1p34.3	36528125	AL542359 "LSM10, U7 small nuclear RNA associated" LSM10 chr1p34.3 ---
227359_at	-1.19827	chr1p34.3	36550509	AI911248 oxidored-nitro domain-containing protein NOR1 chr1p34.3 ---
223291_at	-1.19886	chr1p35-p34.1	36590371	AF265439 --- --- --- ---
223292_s_at	-1.19945	chr1p35-p34.1	36590371	AF265439 --- --- --- ---
226296_s_at	-1.20003	chr1p35-p34.1	36590467	AK021626 mitochondrial ribosomal protein S15 MRPS15 chr1p35-p34.1 ---
221437_s_at	-1.2006	chr1p35-p34.1	36590481	NM_031280 mitochondrial ribosomal protein S15 /// mitochondrial ribosomal protein S15 MRPS15 chr1p35-p34.1 ---
1553297_a_at	-1.20118	chr1p35-p34.3	36600736	NM_172313 colony stimulating factor 3 receptor (granulocyte) CSF3R chr1p35-p34.3 ---
228517_at	-1.20174	chr1p35.3-p33	37627271	AW466905 hypothetical protein FLJ11730 FLJ11730 chr1p35.3-p33 ---
218165_at	-1.2023	chr1p35.3-p33	37628007	NM_022756 hypothetical protein FLJ11730 FLJ11730 chr1p35.3-p33 ---
219409_at	-1.20285	chr1p34.3	37671592	NM_024700 Smad nuclear interacting protein SNIP1 chr1p34.3 ---
205186_at	-1.2034	chr1p35.1	37691632	NM_003462 "dynein, axonemal, light intermediate polypeptide 1" DNALI1 chr1p35.1 ---
227081_at	-1.20392	chr1p35.1	37700104	AW299538 "dynein, axonemal, light intermediate polypeptide 1" DNALI1 chr1p35.1 ---
201948_at	-1.20424	chr1p34.3	37701510	NM_013285 guanine nucleotide binding protein-like 2 (nucleolar) GNL2 chr1p34.3 ---
218712_at	-1.20457	chr1p34.3	37816335	NM_017850 hypothetical protein FLJ20508 FLJ20508 chr1p34.3 ---
221520_s_at	-1.20489	chr1p34.3	37827251	BC001651 cell division cycle associated 8 CDCA8 chr1p34.3 ---
1553371_at	-1.18586	chr1p34.3	37895050	NM_173641 hypothetical protein FLJ33655 FLJ33655 chr1p34.3 ---
226132_s_at	-1.16215	chr1p34.3	37929339	AW272422 hypothetical protein FLJ31434 FLJ31434 chr1p34.3 ---
218647_s_at	-1.15725	chr1p34.3	37937709	NM_024640 ischemia/reperfusion inducible protein FLJ23476 chr1p34.3 ---
222703_s_at	-1.15201	chr1p34.3	37937709	BE464161 ischemia/reperfusion inducible protein FLJ23476 chr1p34.3 ---
225480_at	-1.15257	chr1p34.3	37943047	BE408081 FLJ45459 protein FLJ45459 chr1p34.2 ---
227150_at	-1.15313	chr1p33	37944338	N46867 "CDNA FLJ43615 fis, clone SPLEN2016480" --- --- ---
205322_s_at	-1.15507	chr1p33	37948239	AW182367 metal-regulatory transcription factor 1 MTF1 chr1p33 ---
205323_s_at	-1.15769	chr1p33	37948943	NM_005955 metal-regulatory transcription factor 1 MTF1 chr1p33 ---
213804_at	-1.16034	chr1p34	37995461	AI039084 "inositol polyphosphate-5-phosphatase, 75kDa" INPP5B chr1p34 Inositol phosphate metabolism // KEGG /// Phosphatidylinositol signaling system // KEGG
203818_s_at	-1.15805	chr1p34.3	38091483	NM_006802 --- --- --- Circadian_Exercise // GenMAPP
218818_at	-1.16065	chr1p34	38131535	NM_004468 four and a half LIM domains 3 FHL3 chr1p34 ---
218235_s_at	-1.16321	chr1p34.3	38147506	NM_016037 comparative gene identification transcript 94 CGI-94 chr1p34.3 ---
208345_s_at	-1.16499	chr1p34.1	38179995	NM_002699 "POU domain, class 3, transcription factor 1" POU3F1 chr1p34.1 ---
222514_at	-1.16679	chr1p34	38972962	AK023373 Ras-related GTP binding C RRAGC chr1p34 ---
218088_s_at	-1.1685	chr1p34	38974157	NM_022157 Ras-related GTP binding C RRAGC chr1p34 ---
242531_at	-1.17018	chr1p34	38985612	H56010 --- --- --- ---
203360_s_at	-1.21065	chr1p33-p32.2	38999260	D50692 c-myc binding protein MYCBP chr1p33-p32.2 ---
1552502_s_at	-1.2475	chr1p34.3	39020933	NM_017821 "rhomboid, veinlet-like 2 (Drosophila)" RHBDL2 chr1p34.3 ---
219489_s_at	-1.2486	chr17p13.3	39021060	NM_017821 nucleoredoxin NXN chr17p13.3 ---
1554897_s_at	-1.24956	chr1p34.3	39050301	BC013103 "rhomboid, veinlet-like 2 (Drosophila)" RHBDL2 chr1p34.3 ---
217893_s_at	-1.25045	chr1p34.3	39126009	NM_024595 hypothetical protein FLJ12666 FLJ12666 chr1p34.3 ---
222458_s_at	-1.25133	chr1p34.3	39126009	AI205764 hypothetical protein FLJ12666 FLJ12666 chr1p34.3 ---
222459_at	-1.25246	chr1p34.3	39126009	BG109865 hypothetical protein FLJ12666 FLJ12666 chr1p34.3 ---
201757_at	-1.25357	chr1p34.2-p33	39161098	NM_004552 "NADH dehydrogenase (ubiquinone) Fe-S protein 5, 15kDa (NADH-coenzyme Q reductase)" NDUFS5 chr1p34.2-p33 Electron_Transport_Chain // GenMAPP
1553407_at	-1.25412	chr1p32-p31	39218931	NM_033044 microtubule-actin crosslinking factor 1 MACF1 chr1p32-p31 ---
208633_s_at	-1.25468	chr1p32-p31	39218931	W61052 microtubule-actin crosslinking factor 1 MACF1 chr1p32-p31 ---
208634_s_at	-1.25524	chr1p32-p31	39218931	AB029290 microtubule-actin crosslinking factor 1 MACF1 chr1p32-p31 ---
217519_at	-1.25636	chr1p32-p31	39309800	AI246331 --- --- --- ---
207358_x_at	-1.25567	chr1p32-p31	39384776	NM_012090 microtubule-actin crosslinking factor 1 MACF1 chr1p32-p31 ---
215268_at	-1.25701	chr1p34.3	39547208	AW663712 KIAA0754 protein KIAA0754 chr1p34.3 ---
215222_x_at	-1.25835	chr1p32-p31	39585887	AK023406 microtubule-actin crosslinking factor 1 MACF1 chr1p32-p31 ---
232168_x_at	-1.25939	chr1p32-p31	39591470	AK023821 microtubule-actin crosslinking factor 1 MACF1 chr1p32-p31 ---
214894_x_at	-1.2387	chr1p32-p31	39596701	AK023285 microtubule-actin crosslinking factor 1 MACF1 chr1p32-p31 ---
221615_at	-1.2192	chr1p35-p32	39657047	AF104013 bone morphogenetic protein 8b (osteogenic protein 2) BMP8B chr1p35-p32 ---
201064_s_at	-1.21781	chr1p32-p36	39695580	NM_003819 "poly(A) binding protein, cytoplasmic 4 (inducible form)" PABPC4 chr1p32-p36 ---
226828_s_at	-1.21586	chr1p34.3	39758757	AL040198 hairy/enhancer-of-split related with YRPW motif-like HEYL chr1p34.3 ---
222091_at	-1.21398	chr1p34.2	39813412	BE550384 --- --- --- ---
219671_at	-1.21196	chr1p34.2	39813739	AL136591 hippocalcin like 4 HPCAL4 chr1p34.2 ---
210502_s_at	-1.20975	chr1p32	39873649	AF042386 peptidylprolyl isomerase E (cyclophilin E) PPIE chr1p32 ---
202494_at	-1.20774	chr1p32	39873654	NM_006112 peptidylprolyl isomerase E (cyclophilin E) PPIE chr1p32 ---
229375_at	-1.20584	chr1p32	39890483	AL526713 --- --- --- ---
235275_at	-1.20442	chr1p35-p32	39891947	AA610122 bone morphogenetic protein 8b (osteogenic protein 2) BMP8B chr1p35-p32 ---
207865_s_at	-1.20287	chr1p35-p32	39895132	NM_001720 bone morphogenetic protein 8b (osteogenic protein 2) BMP8B chr1p35-p32 ---
218617_at	-1.20131	chr1p35.3-p34.1	39975821	NM_017646 tRNA isopentenyltransferase 1 TRIT1 chr1p35.3-p34.1 ---
214058_at	-1.19962	chr1p34.2	40029711	M19720 --- --- --- ---
1553386_at	-1.1982	chr1p34.2	40089910	NM_032793 hypothetical protein FLJ14490 FLJ14490 chr1p34.2 ---
225316_at	-1.19644	chr1p34.2	40089915	AL572488 hypothetical protein FLJ14490 FLJ14490 chr1p34.2 ---
200625_s_at	-1.19737	chr1p34.2	40175520	NM_006367 "CAP, adenylate cyclase-associated protein 1 (yeast)" CAP1 chr1p34.2 ---
213798_s_at	-1.19828	chr1p34.2	40206237	AA806142 "CAP, adenylate cyclase-associated protein 1 (yeast)" CAP1 chr1p34.2 ---
200975_at	-1.19917	chr1p32	40207492	NM_000310 "palmitoyl-protein thioesterase 1 (ceroid-lipofuscinosis, neuronal 1, infantile)" PPT1 chr1p32 ---
204243_at	-1.20006	chr1p32	40296153	NM_012421 rearranged L-myc fusion sequence RLF chr1p32 ---
241438_at	-1.20051	chr1p32	40317922	AI742686 --- --- --- ---
202939_at	-1.20067	chr1p34	40392871	NM_005857 "zinc metalloproteinase (STE24 homolog, yeast)" ZMPSTE24 chr1p34 ---
213622_at	-1.20083	chr1p33-p32	40435285	AI733465 "collagen, type IX, alpha 2" COL9A2 chr1p33-p32 ---
225282_at	-1.20096	chr1p35.3-p34.1	40508485	AL137764 hypothetical protein AL133206 LOC64744 chr1p35.3-p34.1 ---
244357_at	-1.2011	chr1p35.3-p34.1	40524834	T90760 --- --- --- ---
207219_at	-1.20122	chr1p34.2	40584871	NM_023070 hypothetical protein LOC65243 LOC65243 chr1p34.2 ---
1569107_s_at	-1.20137	chr1p34.2	40611979	BQ433060 FLJ16030 protein FLJ16030 chr1p34.2 ---
219567_s_at	-1.20201	chr1p34.2	40643525	NM_022774 hypothetical protein FLJ21144 FLJ21144 chr1p34.2 ---
232563_at	-1.2027	chr1p34.2	40666424	AW275016 hypothetical protein MGC27466 MGC27466 chr1p34.2 ---
244398_x_at	-1.20335	chr1p34.2	40682330	BE328243 hypothetical protein MGC27466 MGC27466 chr1p34.2 ---
204730_at	-1.204	chr1pter-p22.2	40755444	NM_014747 regulating synaptic membrane exocytosis 3 RIMS3 chr1pter-p22.2 ---
210991_s_at	-1.20419	chr1pter-p22.2	40760979	BC003103 regulating synaptic membrane exocytosis 3 RIMS3 chr1pter-p22.2 ---
236759_at	-1.20441	chr1pter-p22.2	40792795	AW295250 --- --- --- ---
1558782_a_at	-1.20465	chr1p32	40825029	BG390627 "nuclear transcription factor Y, gamma" NFYC chr1p32 ---
202215_s_at	-1.20511	chr1p32|1p32	40826457	NM_014223 "nuclear transcription factor Y, gamma" NFYC chr1p32 ---
202216_x_at	-1.20557	chr1p32|1p32	40826485	BC005003 "nuclear transcription factor Y, gamma" NFYC chr1p32 ---
241630_at	-1.20605	chr1p32	40840793	AA742279 --- --- --- ---
238231_at	-1.20651	chr1p32	40870605	AV700263 --- --- --- ---
211251_x_at	-1.20697	chr1p32|1p32	40873597	U78774 "nuclear transcription factor Y, gamma" NFYC chr1p32 ---
211797_s_at	-1.20785	chr1p32|1p32	40873608	U62296 "nuclear transcription factor Y, gamma" NFYC chr1p32 ---
221083_at	-1.20875	chr1p34	40918776	NM_004700 "potassium voltage-gated channel, KQT-like subfamily, member 4" KCNQ4 chr1p34 ---
243209_at	-1.2097	chr1p34	40974794	BF725804 "potassium voltage-gated channel, KQT-like subfamily, member 4" KCNQ4 chr1p34 ---
202613_at	-1.2106	chr1p34.1	41114535	NM_001905 CTP synthase CTPS chr1p34.1 Pyrimidine metabolism // KEGG
1553315_at	-1.21154	chr1p34.2	41153618	NM_144990 hypothetical protein FLJ23878 FLJ23878 chr1p34.2 ---
221216_s_at	-1.21257	chr1p34	41161969	NM_012236 sex comb on midleg homolog 1 (Drosophila) SCMH1 chr1p34 ---
239657_x_at	-1.21359	chr1p34.1	41518053	AI341823 --- --- --- ---
244764_at	-1.21407	chr1p34	41981952	BG250907 "Clone IMAGE:5178133, mRNA" --- --- ---
206015_s_at	-1.21454	chr1pter-q31.3	42311312	NM_014947 forkhead box J3 FOXJ3 chr1pter-q31.3 ---
217310_s_at	-1.215	chr1pter-q31.3	42314097	AK027075 forkhead box J3 FOXJ3 chr1pter-q31.3 ---
235948_at	-1.21545	chr1p34.2	42544796	BE673800 hypothetical protein MGC47816 MGC47816 chr1p34.2 ---
223636_at	-1.21592	chr1p34.2	42565095	AL136858 "zinc finger, MYND domain containing 12" ZMYND12 chr1p34.2 ---
218341_at	-1.21521	chr1p34.2	42591322	NM_024664 hypothetical protein FLJ11838 FLJ11838 chr1p34.2 ---
221171_at	-1.21399	chr1p34.2	42617457	NM_025030 hypothetical protein FLJ20972 FLJ20972 chr1p34.2 ---
243036_at	-1.21252	chr1p34.2	42788153	AW364693 hypothetical protein FLJ20972 FLJ20972 chr1p34.1 ---
204228_at	-1.21185	chr1p34.1	42793197	NM_006347 peptidyl prolyl isomerase H (cyclophilin H) PPIH chr1p34.1 ---
208627_s_at	-1.21117	chr1p34	42817179	BE966374 nuclease sensitive element binding protein 1 NSEP1 chr1p34 ---
208628_s_at	-1.21056	chr1p34	42817211	BC002411 nuclease sensitive element binding protein 1 NSEP1 chr1p34 ---
1554804_a_at	-1.20997	chr1p34.2	42869760	BC030524 claudin 19 CLDN19 chr1p34.2 ---
1554805_at	-1.20937	chr1p34.2	42869760	BC030524 claudin 19 CLDN19 chr1p34.2 ---
220750_s_at	-1.20856	chr1p34.1	42881138	NM_022356 leucine proline-enriched proteoglycan (leprecan) 1 LEPRE1 chr1p34.1 ---
219406_at	-1.20863	chr1p34.2	42902032	NM_024097 hypothetical protein MGC955 MGC955 chr1p34.2 ---
62212_at	-1.20868	chr1p34.2	42909514	W37846 hypothetical protein MGC955 MGC955 chr1p34.2 ---
226723_at	-1.2087	chr1p34.2	42941815	AI581511 hypothetical protein LOC374969 LOC374969 chr1p34.2 ---
244013_at	-1.20866	chr1p34.2	42946864	AI084430 --- --- --- ---
219905_at	-1.20863	chr1p34.2	42978436	NM_018538 erythroblast membrane-associated protein ERMAP chr1p34.2 ---
232780_s_at	-1.20861	chr1p34.2	42984053	AK000938 hypothetical protein LOC51058 LOC51058 chr1p34.2 ---
201250_s_at	-1.20793	chr1p35-p31.3	43060611	NM_006516 "solute carrier family 2 (facilitated glucose transporter), member 1" SLC2A1 chr1p35-p31.3 ---
201323_at	-1.20727	chr1p35-p33	43298948	NM_006824 EBNA1 binding protein 2 EBNA1BP2 chr1p35-p33 ---
225822_at	-1.20749	chr1p34.2	43405422	AV709406 hypothetical protein MGC17299 MGC17299 chr1p34.2 ---
204468_s_at	-1.20713	chr1p34-p33	43435800	NM_005424 tyrosine kinase with immunoglobulin and epidermal growth factor homology domains TIE chr1p34-p33 ---
207550_at	-1.20678	chr1p34	43472567	NM_005373 myeloproliferative leukemia virus oncogene MPL chr1p34 ---
202870_s_at	-1.20696	chr1p34.1	43493720	NM_001255 CDC20 cell division cycle 20 homolog (S. cerevisiae) CDC20 chr1p34.1 Cell_cycle // GenMAPP
57163_at	-1.20712	chr1p34.2	43498164	H93026 "elongation of very long chain fatty acids (FEN1/Elo2, SUR4/Elo3, yeast)-like 1" ELOVL1 chr1p34.2 ---
218028_at	-1.2063	chr1p34.2	43498165	NM_016031 "elongation of very long chain fatty acids (FEN1/Elo2, SUR4/Elo3, yeast)-like 1" ELOVL1 chr1p34.2 ---
213126_at	-1.20354	chr1p34.2	43518680	BG230758 "mediator of RNA polymerase II transcription, subunit 8 homolog (yeast)" MED8 chr1p34.2 ---
213127_s_at	-1.2017	chr1p34.2	43518680	BG230758 "mediator of RNA polymerase II transcription, subunit 8 homolog (yeast)" MED8 chr1p34.2 ---
213696_s_at	-1.1999	chr1p34.2	43519400	AA421957 "mediator of RNA polymerase II transcription, subunit 8 homolog (yeast)" MED8 chr1p34.2 ---
215364_s_at	-1.19998	chr1p34.2	43564626	AB007936 KIAA0467 protein KIAA0467 chr1p34.2 ---
203900_at	-1.2001	chr1p34.2	43578158	NM_024547 KIAA0467 protein KIAA0467 chr1p34.2 ---
223622_s_at	-1.2002	chr1p34.2	43585923	AF284751 hypothetical protein HT036 HT036 chr1p34.2 ---
223769_x_at	-1.2006	chr1p34.2	43585923	AF284750 hypothetical protein HT036 HT036 chr1p34.2 ---
221435_x_at	-1.20099	chr1p34.2	43586001	NM_031207 hypothetical protein HT036 /// hypothetical protein HT036 HT036 chr1p34.2 ---
200635_s_at	-1.20043	chr1p34	43665639	AU145351 "protein tyrosine phosphatase, receptor type, F" PTPRF chr1p34 ---
200636_s_at	-1.20084	chr1p34	43665639	NM_002840 "protein tyrosine phosphatase, receptor type, F" PTPRF chr1p34 ---
200637_s_at	-1.20125	chr1p34	43665639	AI762627 "protein tyrosine phosphatase, receptor type, F" PTPRF chr1p34 ---
203204_s_at	-1.20166	chr1p34.2-p34.1	43784916	BC002558 jumonji domain containing 2A JMJD2A chr1p34.2-p34.1 ---
203205_at	-1.20208	chr1p34.2-p34.1	43784930	NM_014663 jumonji domain containing 2A JMJD2A chr1p34.2-p34.1 ---
240490_at	-1.2025	chr1p34.1	43853483	F35496 --- --- --- ---
1555702_a_at	-1.20295	chr1p34.1	43871026	AF425866 "sialyltransferase 6 (N-acetyllacosaminide alpha 2,3-sialyltransferase)" SIAT6 chr1p34.1 Keratan sulfate biosynthesis // KEGG /// Blood group glycolipid biosynthesis-lactoseries // KEGG
225905_s_at	-1.20339	chr1p34.1	43871026	AL521680 "sialyltransferase 6 (N-acetyllacosaminide alpha 2,3-sialyltransferase)" SIAT6 chr1p34.1 Keratan sulfate biosynthesis // KEGG /// Blood group glycolipid biosynthesis-lactoseries // KEGG
242511_at	-1.20383	chr1p34.1	44049006	AI077548 --- --- --- ---
204514_at	-1.20429	chr1p34	44104792	NM_001384 DPH2-like 2 (S. cerevisiae) DPH2L2 chr1p34 ---
200078_s_at	-1.20476	chr1p32.3	44111556	BC005876 "ATPase, H+ transporting, lysosomal 21kDa, V0 subunit c'' /// ATPase, H+ transporting, lysosomal 21kDa, V0 subunit c''" ATP6V0B chr1p32.3 Oxidative phosphorylation // KEGG /// ATP synthesis // KEGG /// Photosynthesis // KEGG /// Flagellar assembly // KEGG /// Type III secretion system // KEGG
209413_at	-1.20523	chr1p34-p33	44114199	BC002431 "UDP-Gal:betaGlcNAc beta 1,4- galactosyltransferase, polypeptide 2" B4GALT2 chr1p34-p33 Galactose metabolism // KEGG /// N-Glycans biosynthesis // KEGG /// Keratan sulfate biosynthesis // KEGG
207043_s_at	-1.20571	chr1p33	44132247	NM_006934 "solute carrier family 6 (neurotransmitter transporter, glycine), member 9" SLC6A9 chr1p33 ---
224163_s_at	-1.2062	chr1p34	44348219	AL136657 DNA methyltransferase 1 associated protein 1 DMAP1 chr1p34 ---
208973_at	-1.20671	chr1p32	44355858	BC001072 prion protein interacting protein PRNPIP chr1p32 ---
219988_s_at	-1.20722	chr1p34.1	44767105	NM_018150 hypothetical protein FLJ10597 FLJ10597 chr1p34.1 ---
219462_at	-1.20775	chr1p34.1	44788945	NM_024587 hypothetical protein FLJ22353 FLJ22353 chr1p34.1 ---
1554077_a_at	-1.20828	chr1p34.1	44789268	BC007521 hypothetical protein FLJ22353 FLJ22353 chr1p34.1 ---
209408_at	-1.20934	chr1p34.1	44874643	U63743 kinesin family member 2C KIF2C chr1p34.1 ---
211519_s_at	-1.21042	chr1p34.1	44881177	AY026505 kinesin family member 2C KIF2C chr1p34.1 ---
200858_s_at	-1.21152	chr1p34.1-p32	44910338	NM_001012 ribosomal protein S8 RPS8 chr1p34.1-p32 Ribosomal_Proteins // GenMAPP
1557049_at	-1.21198	chr1p34.1	44943360	BQ183759 hypothetical protein LOC149478 LOC149478 chr1p34.1 ---
215462_at	-1.21236	chr1p34.1	44943814	AI978990 "CDNA FLJ13795 fis, clone THYRO1000107" --- --- ---
218488_at	-1.2127	chr1p34.1	44985606	NM_020365 "eukaryotic translation initiation factor 2B, subunit 3 gamma, 58kDa" EIF2B3 chr1p34.1 Translation_Factors // GenMAPP
217988_at	-1.21302	chr14q11.2	45092869	NM_021178 cyclin B1 interacting protein 1 CCNB1IP1 chr14q11.2 ---
218632_at	-1.21362	chr1p34.1	45137313	NM_024602 hypothetical protein FLJ21156 FLJ21156 chr1p34.1 ---
208970_s_at	-1.21424	chr1p34	45147012	M14016 uroporphyrinogen decarboxylase UROD chr1p34 Porphyrin and chlorophyll metabolism // KEGG /// Heme_Biosynthesis // GenMAPP
208971_at	-1.21472	chr1p34	45147012	M14016 uroporphyrinogen decarboxylase UROD chr1p34 Porphyrin and chlorophyll metabolism // KEGG /// Heme_Biosynthesis // GenMAPP
222074_at	-1.2152	chr1p34	45149312	AW614435 uroporphyrinogen decarboxylase UROD chr1p34 Porphyrin and chlorophyll metabolism // KEGG /// Heme_Biosynthesis // GenMAPP
232336_at	-1.21576	chr1p34.1	45151163	AI479419 "zinc finger, SWIM domain containing 5" ZSWIM5 chr1p34.1 ---
207727_s_at	-1.2164	chr1p34.3-p32.1	45464007	NM_012222 mutY homolog (E. coli) MUTYH chr1p34.3-p32.1 ---
205486_at	-1.21698	chr1p32	45478648	NM_007170 testis-specific kinase 2 TESK2 chr1p32 ---
1559003_a_at	-1.21825	chr1p34.1	45628632	AK054714 hypothetical protein LOC126661 LOC126661 chr1p34.1 ---
236900_x_at	-1.21952	chr1p34.1	45628632	AL580769 --- --- --- ---
211774_s_at	-1.22078	chr1p34.1	45635105	BC006122 DKFZP564I122 protein /// DKFZP564I122 protein DKFZP564I122 chr1p34.1 ---
208680_at	-1.2214	chr1p34.1	45645933	L19184 peroxiredoxin 1 PRDX1 chr1p34.1 "Phenylalanine metabolism // KEGG /// Prostaglandin and leukotriene metabolism // KEGG /// Methane metabolism // KEGG /// Flavonoids, stilbene and lignin biosynthesis // KEGG"
201900_s_at	-1.222	chr1p33-p32	45687274	NM_006066 "aldo-keto reductase family 1, member A1 (aldehyde reductase)" AKR1A1 chr1p33-p32 Glycolysis / Gluconeogenesis // KEGG /// Glycerolipid metabolism // KEGG /// Caprolactam degradation // KEGG
241978_at	-1.22261	chr1p33-p32	45698986	AA551756 --- --- --- Glycolysis / Gluconeogenesis // KEGG /// Glycerolipid metabolism // KEGG /// Caprolactam degradation // KEGG
201969_at	-1.22321	chr1p34.1	45718805	AW003362 nuclear autoantigenic sperm protein (histone-binding) NASP chr1p34.1 ---
201970_s_at	-1.22438	chr1p34.1	45718827	NM_002482 nuclear autoantigenic sperm protein (histone-binding) NASP chr1p34.1 ---
242918_at	-1.22555	chr1p34.1	45743459	AU144734 nuclear autoantigenic sperm protein (histone-binding) NASP chr1p34.1 ---
222452_s_at	-1.2245	chr1p34.1	45762200	AA741071 hypothetical protein SP192 SP192 chr1p34.1 ---
217877_s_at	-1.22339	chr1p34.1	45762256	NM_021639 hypothetical protein SP192 SP192 chr1p34.1 ---
1560263_at	-1.22279	chr1p34.1	45772287	BC016780 "Clone IMAGE:4106389, mRNA" --- --- ---
1569320_at	-1.22387	chr1p34.1	45788588	CA391618 hypothetical protein SP192 SP192 chr1p34.1 ---
223335_at	-1.22445	chr1p34.1	45822960	AF151063 hypothetical protein LOC51249 LOC51249 chr1p34.1 ---
1554739_at	-1.22551	chr1p34-p32	45829092	BC032544 intracisternal A particle-promoted polypeptide IPP chr1p34-p32 ---
1554740_a_at	-1.22662	chr1p34-p32	45829092	BC032544 intracisternal A particle-promoted polypeptide IPP chr1p34-p32 ---
241393_at	-1.22772	chr1p34-p32	45831819	R78604 --- --- --- ---
219843_at	-1.22885	chr1p34-p32	45833501	NM_005897 intracisternal A particle-promoted polypeptide IPP chr1p34-p32 ---
211593_s_at	-1.22998	chr1p34.1	45981304	AB047005 microtubule associated serine/threonine kinase 2 /// microtubule associated serine/threonine kinase 2 MAST2 chr1p34.1 ---
215903_s_at	-1.23114	chr1p34.1	46091279	BE786598 microtubule associated serine/threonine kinase 2 MAST2 chr1p34.1 ---
215660_s_at	-1.23236	chr1p34.1	46206578	AK025352 microtubule associated serine/threonine kinase 2 MAST2 chr1p34.1 ---
202743_at	-1.23362	chr1p34.1	46217833	BE622627 "phosphoinositide-3-kinase, regulatory subunit, polypeptide 3 (p55, gamma)" PIK3R3 chr1p34.1 ---
211580_s_at	-1.23489	chr1p34.1	46221353	AF028785 "phosphoinositide-3-kinase, regulatory subunit, polypeptide 3 (p55, gamma)" PIK3R3 chr1p34.1 ---
217944_at	-1.23614	chr1p34.1	46366374	NM_017739 "O-linked mannose beta1,2-N-acetylglucosaminyltransferase" FLJ20277 chr1p34.1 ---
233638_s_at	-1.24102	chr1p34.1	46368676	AK026430 "O-linked mannose beta1,2-N-acetylglucosaminyltransferase" FLJ20277 chr1p34.1 ---
201932_at	-1.246	chr1p34.1	46456092	NM_006369 MUF1 protein MUF1 chr1p34.1 ---
1558983_at	-1.25084	chr1p34.1	46474171	BC042988 MUF1 protein MUF1 chr1p34.1 ---
202233_s_at	-1.25213	chr1p34.1	46481427	NM_006004 --- --- --- Electron_Transport_Chain // GenMAPP
226351_at	-1.25344	chr1p34	46518416	AK021577 NOL1/NOP2/Sun domain family 4 NSUN4 chr1p34 ---
1559848_at	-1.25419	chr1p34	46522635	BC016907 MGC22960 gene MGC22960 chr1p34 ---
242741_x_at	-1.25495	chr1p34	46527722	R16558 --- --- --- ---
230023_at	-1.25572	chr1p34	46540515	AI650892 NOL1/NOP2/Sun domain family 4 NSUN4 chr1p34 ---
236247_at	-1.25627	chr1p34	46542069	AI536692 NOL1/NOP2/Sun domain family 4 NSUN4 chr1p34 ---
204231_s_at	-1.25681	chr1p35-p34	46572011	NM_001441 fatty acid amide hydrolase FAAH chr1p35-p34 ---
209467_s_at	-1.25737	chr1p33	46735110	BC002755 MAP kinase interacting serine/threonine kinase 1 MKNK1 chr1p33 ---
1560720_at	-1.25791	chr1p33	46751443	AI023699 MAP kinase interacting serine/threonine kinase 1 MKNK1 chr1p34.1 ---
243256_at	-1.25842	chr1p33	46762180	AW796364 MAP kinase interacting serine/threonine kinase 1 MKNK1 chr1p34.1 ---
227066_at	-1.25251	chr1p33	46785410	BG167841 "MOB1, Mps One Binder kinase activator-like 2C (yeast)" MOBKL2C chr1p33 ---
243052_at	-1.247	chr1p33	46786641	AA203139 "MOB1, Mps One Binder kinase activator-like 2C (yeast)" MOBKL2C chr1p33 ---
224729_s_at	-1.24153	chr1p33-p32.3	46810432	AI653592 ATP synthase mitochondrial F1 complex assembly factor 1 ATPAF1 chr1p33-p32.3 ---
201775_s_at	-1.24228	chr1pter-p22.1	46852850	AA676790 KIAA0494 gene product KIAA0494 chr1pter-p22.1 ---
201776_s_at	-1.24302	chr1pter-p22.1	46852850	AK001487 KIAA0494 gene product KIAA0494 chr1pter-p22.1 ---
201778_s_at	-1.24378	chr1pter-p22.1	46852852	NM_014774 KIAA0494 gene product KIAA0494 chr1pter-p22.1 ---
201777_s_at	-1.24454	chr1pter-p22.1	46855908	BC002525 KIAA0494 gene product KIAA0494 chr1pter-p22.1 ---
1559023_a_at	-1.24529	chr1pter-p22.1	46859376	AL832653 MRNA; cDNA DKFZp313A1412 (from clone DKFZp313A1412) --- --- ---
227702_at	-1.24661	chr1p33	47227882	AA557324 "cytochrome P450, family 4, subfamily X, polypeptide 1" CYP4X1 chr1p33 ---
217319_x_at	-1.24787	chr1p33	47315177	AL135960 "cytochrome P450, family 4, subfamily A, polypeptide 11" CYP4A11 chr1p33 Fatty acid metabolism // KEGG
219630_at	-1.24916	chr1p33	47361285	NM_005764 --- --- --- ---
1553589_a_at	-1.25039	chr1p33	47361662	NM_005764 --- --- --- ---
206283_s_at	-1.25159	chr1p32	47393983	NM_003189 T-cell acute lymphocytic leukemia 1 TAL1 chr1p32 ---
216925_s_at	-1.25281	chr1p32	47396379	X51990 T-cell acute lymphocytic leukemia 1 TAL1 chr1p32 ---
205339_at	-1.25355	chr1q32|1p32	47427868	NM_003035 TAL1 (SCL) interrupting locus SIL chr1p32 ---
222448_s_at	-1.25427	chr1p32	47511588	AF112216 --- --- --- ---
217870_s_at	-1.25551	chr1p32	47511607	NM_016308 UMP-CMP kinase UMP-CMPK chr1p34.1-p33 ---
242086_at	-1.50066	chr1p33	48473690	AI824719 spermatogenesis associated 6 SPATA6 chr1p33 ---
238459_x_at	-1.5019	chr1p33	48474706	AL121421 spermatogenesis associated 6 SPATA6 chr1p33 ---
220298_s_at	-1.50314	chr1p33	48476297	NM_019073 spermatogenesis associated 6 SPATA6 chr1p33 ---
220299_at	-1.50433	chr1p33	48476297	NM_019073 spermatogenesis associated 6 SPATA6 chr1p33 ---
219670_at	-1.01721	chr1p33	48905561	NM_024603 hypothetical protein FLJ11588 FLJ11588 chr1p33 ---
206051_at	-1.01793	chr1p34	50286788	NM_021952 "ELAV (embryonic lethal, abnormal vision, Drosophila)-like 4 (Hu antigen D)" ELAVL4 chr1p34 ---
234904_x_at	-1.01868	chr1p34	50319462	S73887 "ELAV (embryonic lethal, abnormal vision, Drosophila)-like 4 (Hu antigen D)" ELAVL4 chr1p34 ---
241424_at	-1.01947	chr1p34	50358144	BF111117 --- --- --- ---
238073_at	-1.26418	chr1p34	50380408	R55745 "ELAV (embryonic lethal, abnormal vision, Drosophila)-like 4 (Hu antigen D)" ELAVL4 chr1p34 ---
1558856_at	-1.2656	chr1p32.3	50595804	BQ434940 DMRT-like family A2 DMRTA2 chr1p32.3 ---
236200_at	-1.22256	chr1p33	50617131	AI698159 --- --- --- ---
239749_at	-1.22556	chr1p33	50617991	AW205090 --- --- --- ---
222511_x_at	-1.22863	chr1p33	50618964	AW140098 Fas (TNFRSF6) associated factor 1 FAF1 chr1p33 ---
218080_x_at	-1.23118	chr1p33	50618965	NM_007051 Fas (TNFRSF6) associated factor 1 FAF1 chr1p33 ---
224217_s_at	-1.23383	chr1p33	50618968	AF094700 Fas (TNFRSF6) associated factor 1 FAF1 chr1p33 ---
208154_at	-1.24931	chr1p32.3	51132253	NM_016646 mesenchymal stem cell protein DSCD28 LOC51336 chr1p32.3 ---
204159_at	-1.26492	chr1p32	51146387	NM_001262 "cyclin-dependent kinase inhibitor 2C (p18, inhibits CDK4)" CDKN2C chr1p32 ---
211792_s_at	-1.28046	chr1p32	51147968	U17074 "cyclin-dependent kinase inhibitor 2C (p18, inhibits CDK4)" CDKN2C chr1p32 ---
1555730_a_at	-1.3724	chr11q13	51335663	D00682 cofilin 1 (non-muscle) CFL1 chr11q13 G13_Signaling_Pathway // GenMAPP
208924_at	-1.37953	chr1pter-p22.1	51414322	AB024703 ring finger protein 11 RNF11 chr1pter-p22.1 ---
210652_s_at	-1.38496	chr1p32.3	51464951	BC004399 chromosome 1 open reading frame 34 C1orf34 chr1p32.3 ---
217886_at	-1.38907	chr1p32	51531956	BF213575 epidermal growth factor receptor pathway substrate 15 EPS15 chr1p32 ---
217887_s_at	-1.38971	chr1p32	51532919	NM_001981 epidermal growth factor receptor pathway substrate 15 EPS15 chr1p32 ---
237586_at	-1.39033	chr1p32	51555906	AA007336 --- --- --- ---
218047_at	-1.3913	chr1p32.3	51907726	NM_024586 oxysterol binding protein-like 9 OSBPL9 chr1p32.3 ---
236472_at	-1.39226	chr1p32.2-p32.1	51935381	AI806586 --- --- --- ---
208709_s_at	-1.349	chr1p32.2-p32.1	51966904	U64898 nardilysin (N-arginine dibasic convertase) NRD1 chr1p32.2-p32.1 ---
242994_at	-1.35015	chr1p32.2-p32.1	51975718	AI125522 --- --- --- ---
229422_at	-1.35132	chr1p32.2-p32.1	52014657	AA448346 nardilysin (N-arginine dibasic convertase) NRD1 chr1p32.2-p32.1 ---
242235_x_at	-1.35317	chr1p32.2-p32.1	52016439	AW978721 nardilysin (N-arginine dibasic convertase) NRD1 chr1p32.2-p32.1 ---
227123_at	-1.5879	chr1p32-p31	52085648	AU156710 "RAB3B, member RAS oncogene family" RAB3B chr1p32-p31 ---
239202_at	-1.58865	chr1p32-p31	52095790	BE552383 "RAB3B, member RAS oncogene family" RAB3B chr1p32-p31 ---
205924_at	-1.58908	chr1p32-p31	52096857	BC005035 "RAB3B, member RAS oncogene family" RAB3B chr1p32-p31 ---
205925_s_at	-1.58948	chr1p32-p31	52097540	NM_002867 "RAB3B, member RAS oncogene family" RAB3B chr1p32-p31 ---
223017_at	-1.12162	chr1p32.3	52197826	AF131758 "endoplasmic reticulum thioredoxin superfamily member, 18 kDa" TLP19 chr1p32.3 ---
225642_at	-1.11942	chr1p32.3	52209798	AL581536 hypothetical protein BC012173 MGC20419 chr1p32.3 ---
226963_at	-1.11795	chr1p32.3	52233987	AI380378 similar to RNA polymerase B transcription factor 3 MGC23908 chr1p32.3 ---
225976_at	-1.11836	chr1p32.3	52264681	AL568049 similar to RNA polymerase B transcription factor 3 MGC23908 chr1p32.3 ---
235819_at	-1.35164	chr1p32.3	52266621	AI291128 --- --- --- ---
238675_x_at	-1.35204	chr1p32.3	52266829	AV757441 --- --- --- ---
243972_at	-1.35244	chr1p32.3	52267487	AI334382 --- --- --- ---
208446_s_at	-1.35281	chr1p32.3	52320066	NM_007323 "zinc finger, FYVE domain containing 9" ZFYVE9 chr1p32.3 TGF_Beta_Signaling_Pathway // GenMAPP
204893_s_at	-1.35318	chr1p32.3	52394072	NM_004799 "zinc finger, FYVE domain containing 9" ZFYVE9 chr1p32.3 TGF_Beta_Signaling_Pathway // GenMAPP
236568_at	-1.35382	chr1p32.3	52529678	AW612663 --- --- --- ---
225323_at	-1.35446	chr1p32.3	52530122	AW514783 KIAA1836 protein KIAA1836 chr1p32.3 ---
205085_at	-1.35507	chr1p32	52550526	NM_004153 "origin recognition complex, subunit 1-like (yeast)" ORC1L chr1p32 Cell_cycle // GenMAPP /// DNA_replication // GenMAPP
1553709_a_at	-1.35569	chr1p33-p32.1	52582263	NM_032284 hypothetical protein FLJ14936 FLJ14936 chr1p33-p32.1 ---
223230_at	-1.34992	chr1p33-p32.1	52582320	AL521713 hypothetical protein FLJ14936 FLJ14936 chr1p33-p32.1 ---
212704_at	-1.34429	chr1p32.3	52600967	AI049962 "zinc finger, CCHC domain containing 11" ZCCHC11 chr1p32.3 ---
230713_at	-1.33871	chr1p32.3	52618148	BF115786 --- --- --- ---
217594_at	-1.33931	chr1p32.3	52640213	R25849 "zinc finger, CCHC domain containing 11" ZCCHC11 chr1p32.3 ---
213170_at	-1.33991	chr1p32	52780087	AA406605 glutathione peroxidase 7 GPX7 chr1p32 ---
222883_at	-1.34052	chr1p32.3	52836735	NM_023077 hypothetical protein FLJ12439 FLJ12439 chr1p32.3 ---
219420_s_at	-1.34115	chr1p32.3	52864534	NM_023077 hypothetical protein FLJ12439 FLJ12439 chr1p32.3 ---
227918_s_at	-1.34214	chr1p32.3	52962631	N21008 hypothetical protein FLJ13456 FLJ13456 chr1p32.3 ---
225338_at	-1.34314	chr1p32.3	53002308	AI767447 hypothetical protein FLJ13456 FLJ13456 chr1p32.3 ---
225350_s_at	-1.34416	chr1p32.3	53002308	AV701229 hypothetical protein FLJ13456 FLJ13456 chr1p32.3 ---
218552_at	-1.3452	chr1p32.3	53073925	NM_018281 hypothetical protein FLJ10948 FLJ10948 chr1p32.3 ---
235305_s_at	-1.34623	chr1p32.3	53084767	AI903313 --- --- --- ---
201339_s_at	-1.34687	chr1p32	53155945	NM_002979 sterol carrier protein 2 SCP2 chr1p32 ---
212589_at	-1.34752	chr1p32	53169465	AI753792 related RAS viral (r-ras) oncogene homolog 2 RRAS2 chr11p15.2 ---
212590_at	-1.34818	chr11p15.2	53169465	AI431643 related RAS viral (r-ras) oncogene homolog 2 RRAS2 chr11p15.2 ---
208456_s_at	-1.34885	chr11p15.2	53170888	NM_012250 related RAS viral (r-ras) oncogene homolog 2 RRAS2 chr11p15.2 ---
211733_x_at	-1.34954	chr1p32	53192640	BC005911 sterol carrier protein 2 /// sterol carrier protein 2 SCP2 chr1p32 ---
226522_at	-1.3442	chr1p32.3	53256342	AW015571 podocan PODN chr1p32.3 ---
204264_at	-1.33929	chr1p32	53374121	NM_000098 carnitine palmitoyltransferase II CPT2 chr1p32 Fatty acid metabolism // KEGG /// Glycerolipid metabolism // KEGG /// Fatty_Acid_Degradation // GenMAPP
204263_s_at	-1.3397	chr1p32	53374535	M58581 carnitine palmitoyltransferase II CPT2 chr1p32 Fatty acid metabolism // KEGG /// Glycerolipid metabolism // KEGG /// Fatty_Acid_Degradation // GenMAPP
203197_s_at	-1.34012	chr1p32.3	53391791	AW157077 hypothetical protein FLJ20580 FLJ20580 chr1p32.3 ---
210092_at	-1.34055	chr1p34-p33	53404620	AF067173 "mago-nashi homolog, proliferation-associated (Drosophila)" MAGOH chr1p34-p33 ---
210093_s_at	-1.34174	chr1p34-p33	53404620	AF067173 "mago-nashi homolog, proliferation-associated (Drosophila)" MAGOH chr1p34-p33 ---
205282_at	-1.34294	chr1p34	53423237	NM_004631 "low density lipoprotein receptor-related protein 8, apolipoprotein e receptor" LRP8 chr1p34 ---
208433_s_at	-1.34419	chr1p34	53424260	NM_017522 "low density lipoprotein receptor-related protein 8, apolipoprotein e receptor" LRP8 chr1p34 ---
244128_x_at	-1.34547	chr1p32.3	53683931	AA872588 GLIS family zinc finger 1 GLIS1 chr1p32.3 ---
234672_s_at	-1.34677	chr1p32.3	53943153	AL354612 hypothetical protein FLJ10407 FLJ10407 chr1p32.3 ---
218073_s_at	-1.34808	chr1p32.3	53945413	NM_018087 hypothetical protein FLJ10407 FLJ10407 chr1p32.3 ---
214733_s_at	-1.34916	chr1p33-p32.1	54029459	AL031427 hypothetical protein DJ167A19.1 DJ167A19.1 chr1p33-p32.1 ---
215691_x_at	-1.3502	chr1p32.1-p33	54099254	AV702994 chromosome 1 open reading frame 41 C1orf41 chr1p32.1-p33 ---
203960_s_at	-1.35129	chr1p32.1-p33	54099256	NM_016126 chromosome 1 open reading frame 41 C1orf41 chr1p32.1-p33 ---
214163_at	-1.35238	chr1p32.1-p33	54099256	AV700696 chromosome 1 open reading frame 41 C1orf41 chr1p32.1-p33 ---
215084_s_at	-1.35291	chr1p33-p32.1	54124078	AL031427 hypothetical protein MGC8974 MGC8974 chr1p33-p32.1 ---
200620_at	-1.35346	chr1p36-p31	54209710	NM_004872 chromosome 1 open reading frame 8 C1orf8 chr1p36-p31 ---
1557520_a_at	-1.35429	chr1p36-p31	54217516	W72518 Full length insert cDNA clone ZD64G08 --- --- ---
241018_at	-1.35512	chr1p36-p31	54222220	BF446758 chromosome 1 open reading frame 8 C1orf8 chr1p36-p31 ---
222993_at	-1.35454	chr1p32.1	54377912	AF325707 mitochondrial ribosomal protein L37 MRPL37 chr1p32.1 ---
232469_x_at	-1.35366	chr1p32.3	54413827	AK023883 single stranded DNA binding protein 3 SSBP3 chr1p32.3 ---
216103_at	-1.35317	chr1p32.3	54725932	AB014607 "thioesterase, adipose associated" THEA chr1p32.3 ---
218442_at	-1.35374	chr1p31.3	54893569	NM_004623 --- --- --- ---
227348_at	-1.3543	chr1p32.2	54934593	AW409848 similar to tRNA synthetase class II DKFZp727A071 chr1p32.2 ---
200862_at	-1.35543	chr1p33-p31.1	55027328	NM_014762 24-dehydrocholesterol reductase DHCR24 chr1p33-p31.1 ---
212381_at	-1.35655	chr1p32.3	55244054	BF444943 ubiquitin specific protease 24 USP24 chr1p32.3 ---
212388_at	-1.35769	chr1p32.3	55244054	AB028980 ubiquitin specific protease 24 USP24 chr1p32.3 ---
1557567_a_at	-1.35887	chr1p32.3	55393100	BC040313 hypothetical protein LOC148987 LOC148987 chr1p32.3 ---
216545_at	-1.36027	chr1p32.3	55545158	AL049710 --- --- --- ---
216547_at	-1.36168	chr1p32.2	56385259	AL353681 --- --- --- ---
212226_s_at	-1.36313	chr1pter-p22.1	56672453	AA628586 phosphatidic acid phosphatase type 2B PPAP2B chr1pter-p22.1 Glycerolipid metabolism // KEGG /// Phospholipid degradation // KEGG
212230_at	-1.36461	chr1pter-p22.1	56672453	AV725664 phosphatidic acid phosphatase type 2B PPAP2B chr1pter-p22.1 Glycerolipid metabolism // KEGG /// Phospholipid degradation // KEGG
209355_s_at	-1.37755	chr1pter-p22.1	56674161	AB000889 phosphatidic acid phosphatase type 2B PPAP2B chr1pter-p22.1 Glycerolipid metabolism // KEGG /// Phospholipid degradation // KEGG
232324_x_at	-1.38971	chr1pter-p22.1	56747036	AK001092 "CDNA FLJ10230 fis, clone HEMBB1000215" --- --- ---
207709_at	-1.39093	chr1p31	56823015	NM_006252 "protein kinase, AMP-activated, alpha 2 catalytic subunit" PRKAA2 chr1p31 Fatty_Acid_Synthesis // GenMAPP
238625_at	-1.39217	chr1p32.2	56896564	AI452457 hypothetical protein LOC199920 LOC199920 chr1p32.2 ---
226019_at	-1.40261	chr1p32.2-p32.1	58658158	AI927931 metalloprotease related protein 1 MPRP-1 chr1p32.2-p32.1 ---
202286_s_at	-1.40384	chr1p32-p31	58752663	J04152 tumor-associated calcium signal transducer 2 TACSTD2 chr1p32-p31 ---
225760_at	-1.4044	chr1p32.1	58832435	AI302244 KIAA1915 protein KIAA1915 chr1p32.1 ---
238644_at	-1.40495	chr1p32.1	58834393	BF511190 KIAA1915 protein KIAA1915 chr1p32.1 ---
1569706_at	-1.4055	chr1p32.1	58858533	BC017579 KIAA1915 protein KIAA1915 chr1p32.1 ---
201464_x_at	-1.40606	chr1p32-p31	58958386	BG491844 v-jun sarcoma virus 17 oncogene homolog (avian) JUN chr1p32-p31 Apoptosis // GenMAPP /// MAPK_Cascade // GenMAPP /// TGF_Beta_Signaling_Pathway // GenMAPP /// Wnt_signaling // GenMAPP
201466_s_at	-1.40662	chr1p32-p31	58958482	NM_002228 v-jun sarcoma virus 17 oncogene homolog (avian) JUN chr1p32-p31 Apoptosis // GenMAPP /// MAPK_Cascade // GenMAPP /// TGF_Beta_Signaling_Pathway // GenMAPP /// Wnt_signaling // GenMAPP
201465_s_at	-1.40717	chr1p32-p31	58959737	BC002646 v-jun sarcoma virus 17 oncogene homolog (avian) JUN chr1p32-p31 Apoptosis // GenMAPP /// MAPK_Cascade // GenMAPP /// TGF_Beta_Signaling_Pathway // GenMAPP /// Wnt_signaling // GenMAPP
232380_at	-1.40795	chr1p32.1	59474680	AK022237 hypothetical protein FLJ10986 FLJ10986 chr1p32.1 ---
1569806_at	-1.40926	chr1p32.1	59650872	BC031950 --- --- --- ---
219718_at	-1.41059	chr1p32.1	59731610	NM_018291 hypothetical protein FLJ10986 FLJ10986 chr1p32.1 ---
219976_at	-1.41196	chr1p32.1	59992615	NM_015888 hook homolog 1 (Drosophila) HOOK1 chr1p32.1 ---
225792_at	-1.4133	chr1p32.1	60051561	AA618420 hook homolog 1 (Drosophila) HOOK1 chr1p32.1 ---
205073_at	-1.41463	chr1p31.3-p31.2	60071000	NM_000775 "cytochrome P450, family 2, subfamily J, polypeptide 2" CYP2J2 chr1p31.3-p31.2 Fatty acid metabolism // KEGG /// gamma-Hexachlorocyclohexane degradation // KEGG /// Tryptophan metabolism // KEGG
224970_at	-1.41588	chr1p31.3-p31.2	61260000	AA419275 nuclear factor I/A NFIA chr1p31.3-p31.2 ---
224975_at	-1.41686	chr1p31.3-p31.2	61260000	AB037860 nuclear factor I/A NFIA chr1p31.3-p31.2 ---
224976_at	-1.41782	chr1p31.3-p31.2	61260000	R37335 nuclear factor I/A NFIA chr1p31.3-p31.2 ---
212963_at	-1.44118	chr1p31.3	61858738	BF968960 --- --- --- ---
213882_at	-1.46063	chr1p31.3	61858739	AA012917 --- --- --- ---
213883_s_at	-1.46176	chr1p31.3	61858739	AA012917 beta-amyloid binding protein precursor BBP chr1p31.3 ---
211703_s_at	-1.46287	chr1p31.3	61858741	AF353990 beta-amyloid binding protein precursor /// beta-amyloid binding protein precursor BBP chr1p31.3 ---
236524_at	-1.46398	chr1p31.3	61874627	AA737437 --- --- --- ---
1558802_at	-1.46464	chr1p31.3	61875056	BG401696 "CDNA FLJ37319 fis, clone BRAMY2018027" --- --- ---
214705_at	-1.4653	chr1p31.3	61920169	AJ001306 InaD-like protein INADL chr1p31.3 ---
223681_s_at	-1.46595	chr1p31.3	61986165	AB044807 InaD-like protein INADL chr1p31.3 ---
229125_at	-1.46659	chr1p31.3	62414841	AA456955 hypothetical protein LOC163782 LOC163782 chr1p31.3 ---
202412_s_at	-1.46722	chr1p32.1-p31.3	62614403	AW499935 ubiquitin specific protease 1 USP1 chr1p32.1-p31.3 ---
202413_s_at	-1.46763	chr1p32.1-p31.3	62615060	NM_003368 ubiquitin specific protease 1 USP1 chr1p32.1-p31.3 ---
225384_at	-1.46231	chr1p31.3	62632584	BF001267 dedicator of cytokinesis 7 DOCK7 chr1p31.3 ---
242611_at	-1.45734	chr1p31.3	62660901	BF112104 --- --- --- ---
237470_at	-1.45769	chr1p31.3	62761797	R45067 dedicator of cytokinesis 7 DOCK7 chr1p32.1 ---
1562940_at	-1.45801	chr1p31.3	62812084	BC040835 dedicator of cytokinesis 7 DOCK7 chr1p32.1 ---
1556255_a_at	-1.43995	chr1p31.3	62866173	BC030752 hypothetical gene supported by BC030752 LOC400756 chr1p32.1 ---
242284_at	-1.39539	chr1p31.3	63336778	AI621025 hypothetical protein LOC199899 LOC199899 chr1p31.3 ---
241612_at	-1.35886	chr1p31.3	63501803	W57731 forkhead box D3 FOXD3 chr1p32-p31 ---
219649_at	-1.35944	chr1p31.3	63548461	NM_013339 "asparagine-linked glycosylation 6 homolog (yeast, alpha-1,3-glucosyltransferase)" ALG6 chr1p31.3 GPCRs_Other // GenMAPP
205176_s_at	-1.36001	chr1p31.3	63618482	NM_014288 integrin beta 3 binding protein (beta3-endonexin) ITGB3BP chr1p31.3 ---
226800_at	-1.36059	chr1p31.3	63701207	AL109925 KIAA1799 protein KIAA1799 chr1p31.3 ---
1569600_at	-1.36117	chr13q14.3	63726628	BC006995 "deleted in lymphocytic leukemia, 2" DLEU2 chr13q14.3 ---
201968_s_at	-1.36067	chr1p31	63771120	NM_002633 phosphoglucomutase 1 PGM1 chr1p31 Glycolysis / Gluconeogenesis // KEGG /// Pentose phosphate pathway // KEGG /// Galactose metabolism // KEGG /// Starch and sucrose metabolism // KEGG /// Streptomycin biosynthesis // KEGG /// Aminosugars metabolism // KEGG /// Glycogen_Metabolism // GenMAPP
205805_s_at	-1.36038	chr1p32-p31	63951734	NM_005012 receptor tyrosine kinase-like orphan receptor 1 ROR1 chr1p32-p31 Nuclear_Receptors // GenMAPP
231142_at	-1.36045	chr1p32-p31	64325887	BF221525 --- --- --- ---
225627_s_at	-1.3605	chr1p31.3	64648495	AK024256 KIAA1573 protein KIAA1573 chr1p31.3 ---
231851_at	-1.36054	chr1p31.3	64922798	AL359613 hypothetical protein FLJ10770 KIAA1579 chr1p31.3 ---
234193_at	-1.36066	chr1p31.3	64969851	AK025218 "CDNA: FLJ21565 fis, clone COL06463" --- --- ---
234783_at	-1.36073	chr1p31.3	64969856	AK025218 --- --- --- ---
201648_at	-1.36082	chr1p32.3-p31.3	65010932	AL039831 Janus kinase 1 (a protein tyrosine kinase) JAK1 chr1p32.3-p31.3 TGF_Beta_Signaling_Pathway // GenMAPP
1552610_a_at	-1.3603	chr1p32.3-p31.3	65011955	NM_002227 Janus kinase 1 (a protein tyrosine kinase) JAK1 chr1p32.3-p31.3 TGF_Beta_Signaling_Pathway // GenMAPP
1552611_a_at	-1.36065	chr1p32.3-p31.3	65011955	AL555086 Janus kinase 1 (a protein tyrosine kinase) JAK1 chr1p32.3-p31.3 TGF_Beta_Signaling_Pathway // GenMAPP
1562103_at	-1.38342	chr1p31.3	65157281	BC035370 "Clone IMAGE:5168577, mRNA" --- --- ---
204720_s_at	-1.40233	chr1pter-q31.3	65442457	AV729634 "DnaJ (Hsp40) homolog, subfamily C, member 6" DNAJC6 chr1pter-q31.3 ---
204721_s_at	-1.40271	chr1pter-q31.3	65442457	NM_014787 "DnaJ (Hsp40) homolog, subfamily C, member 6" DNAJC6 chr1pter-q31.3 ---
211356_x_at	-1.40306	chr1p31	65598355	U66495 leptin receptor LEPR chr1p31 ---
202378_s_at	-1.40342	chr1p31.2	65598358	NM_017526 leptin receptor gene-related protein OBRGRP chr1p31.2 ---
227095_at	-1.40448	chr1p31	65611442	AU151151 leptin receptor LEPR chr1p31 ---
211354_s_at	-1.40555	chr1p31	65703445	U52913 leptin receptor LEPR chr1p31 ---
211355_x_at	-1.40662	chr1p31	65703445	U52914 leptin receptor LEPR chr1p31 ---
209894_at	-1.40715	chr1p31	65743269	U50748 leptin receptor LEPR chr1p31 ---
211302_s_at	-1.40767	chr1p31	65970884	L20966 "phosphodiesterase 4B, cAMP-specific (phosphodiesterase E4 dunce homolog, Drosophila)" PDE4B chr1p31 Purine metabolism // KEGG /// G_Protein_Signaling // GenMAPP
203708_at	-1.40881	chr1p31	66509707	NM_002600 "phosphodiesterase 4B, cAMP-specific (phosphodiesterase E4 dunce homolog, Drosophila)" PDE4B chr1p31 Purine metabolism // KEGG /// G_Protein_Signaling // GenMAPP
222326_at	-1.40998	chr1p31	66534774	AW973834 --- --- --- ---
215671_at	-1.4112	chr1p31	66546373	AU144792 "phosphodiesterase 4B, cAMP-specific (phosphodiesterase E4 dunce homolog, Drosophila)" PDE4B chr1p31 Purine metabolism // KEGG /// G_Protein_Signaling // GenMAPP
223672_at	-1.41373	chr1p31.2	66711985	AL136561 hypothetical protein DKFZp761D221 DKFZp761D221 chr1p31.2 ---
1569603_at	-1.41627	chr1p31.2	66807489	BC020900 --- --- --- ---
241872_at	-1.42669	chr1p31.2	66814052	AI149963 --- --- --- ---
1553635_s_at	-1.42799	chr1p31.2	66930162	NM_152665 hypothetical protein FLJ40873 FLJ40873 chr1p31.2 ---
221091_at	-1.42916	chr1p31.1-p22.3	66975444	NM_005478 insulin-like 5 INSL5 chr1p31.1-p22.3 ---
229816_at	-1.43034	chr1p31.2	66990588	AI989799 hypothetical protein FLJ23129 FLJ23129 chr1p31.2 ---
220769_s_at	-1.43091	chr1p31.2	66991676	NM_024763 hypothetical protein FLJ23129 FLJ23129 chr1p31.2 ---
1554140_at	-1.43148	chr1p31.2	67015306	BC032406 --- --- --- ---
1559576_at	-1.43205	chr1p31.2	67099700	BI088045 hypothetical protein FLJ23129 FLJ23129 chr1p31.2 ---
1555105_a_at	-1.43262	chr1p31.2	67107946	AY124188 mesoderm induction early response 1 MI-ER1 chr1p31.2 ---
225475_at	-1.43319	chr1p31.2	67107973	AI668786 mesoderm induction early response 1 MI-ER1 chr1p31.2 ---
209711_at	-1.43376	chr1p32-p31	67177051	N80922 "solute carrier family 35 (UDP-glucuronic acid/UDP-N-acetylgalactosamine dual transporter), member D1" SLC35D1 chr1p32-p31 ---
209712_at	-1.43433	chr1p32-p31	67177051	AI769637 "solute carrier family 35 (UDP-glucuronic acid/UDP-N-acetylgalactosamine dual transporter), member D1" SLC35D1 chr1p32-p31 ---
209713_s_at	-1.43489	chr1p32-p31	67181871	AB044343 "solute carrier family 35 (UDP-glucuronic acid/UDP-N-acetylgalactosamine dual transporter), member D1" SLC35D1 chr1p32-p31 ---
206999_at	-1.43545	chr1p31.3-p31.2	67485067	NM_001559 "interleukin 12 receptor, beta 2" IL12RB2 chr1p31.3-p31.2 ---
227369_at	-1.43599	chr1p31-p22	67585515	AW771919 PAI-1 mRNA-binding protein PAI-RBP1 chr1p31-p22 ---
228129_at	-1.43654	chr1p31-p22	67587046	BE857133 PAI-1 mRNA-binding protein PAI-RBP1 chr1p31-p22 ---
203725_at	-1.43709	chr1p31.2-p31.1	67862903	NM_001924 "growth arrest and DNA-damage-inducible, alpha" GADD45A chr1p31.2-p31.1 Cell_cycle // GenMAPP
212294_at	-1.43765	chr1p31.2	67879179	BG111761 "guanine nucleotide binding protein (G protein), gamma 12" GNG12 chr1p31.2 G_Protein_Signaling // GenMAPP
222834_s_at	-1.43818	chr1p31.2	67881626	N32508 "guanine nucleotide binding protein (G protein), gamma 12" GNG12 chr1p31.2 G_Protein_Signaling // GenMAPP
1555240_s_at	-1.4387	chr1p31.2	67883147	AF493879 "guanine nucleotide binding protein (G protein), gamma 12" GNG12 chr1p31.2 G_Protein_Signaling // GenMAPP
215506_s_at	-1.43918	chr1p31	68223844	AK021882 "ras homolog gene family, member I" ARHI chr1p31 ---
228949_at	-1.43964	chr1p31.2	68276172	AL534095 putative NFkB activating protein 373 FLJ23091 chr1p31.2 ---
228950_s_at	-1.44008	chr1p31.2	68276172	AL534095 putative NFkB activating protein 373 FLJ23091 chr1p31.2 ---
221958_s_at	-1.44053	chr1p31.2	68303061	AA775681 putative NFkB activating protein 373 FLJ23091 chr1p31.2 ---
207107_at	-1.44096	chr1p31	68606465	NM_000329 retinal pigment epithelium-specific protein 65kDa RPE65 chr1p31 ---
235545_at	-1.44113	chr1p31.2	68651857	AI810054 --- --- --- ---
1552666_a_at	-1.44127	chr1p31.1	69937878	NM_020794 densin-180 KIAA1365 chr1p31.1 ---
237602_at	-1.44141	chr1p31.1	70056167	H07100 --- --- --- ---
207582_at	-1.44152	chr1p31	70097025	NM_006222 protein (peptidyl-prolyl cis/trans isomerase) NIMA-interacting 1-like PIN1L chr1p31 ---
218577_at	-1.44167	chr1p31.1	70322509	NM_017768 hypothetical protein FLJ20331 FLJ20331 chr1p31.1 ---
215063_x_at	-1.44184	chr1p31.1	70323506	AL390149 hypothetical protein FLJ20331 FLJ20331 chr1p31.2 ---
200685_at	-1.44202	chr1p31	70383385	AU146237 "splicing factor, arginine/serine-rich 11" SFRS11 chr1p31 ---
200686_s_at	-1.44216	chr1p31	70383427	NM_004768 "splicing factor, arginine/serine-rich 11" SFRS11 chr1p31 ---
236948_x_at	-1.44229	chr1p31	70400104	T90915 --- --- --- ---
237746_at	-1.44241	chr1p31	70401062	AI168187 --- --- --- ---
213742_at	-1.44251	chr1p31	70404489	AW241752 "splicing factor, arginine/serine-rich 11" SFRS11 chr1p31 ---
238597_at	-1.44257	chr1p32.3-p31.3	70436688	BG028770 --- --- --- ---
227375_at	-1.44262	chr1p32.3-p31.3	70438295	AA152232 hypothetical protein DKFZp566D1346 DKFZP566D1346 chr1p32.3-p31.3 ---
223418_x_at	-1.44266	chr1p32.3-p31.3	70438940	AL136717 hypothetical protein DKFZp566D1346 DKFZP566D1346 chr1p32.3-p31.3 ---
1554471_a_at	-1.44272	chr1p32.3-p31.3	70439570	BC028840 hypothetical protein DKFZp566D1346 DKFZP566D1346 chr1p32.3-p31.3 ---
1556361_s_at	-1.44277	chr1p32.3-p31.3	70530509	BC016937 hypothetical protein DKFZp566D1346 DKFZP566D1346 chr1p32.3-p31.3 ---
206085_s_at	-1.44282	chr1p31.1	70589086	NM_001902 cystathionase (cystathionine gamma-lyase) CTH chr1p31.1 Methionine metabolism // KEGG /// Cysteine metabolism // KEGG /// Selenoamino acid metabolism // KEGG /// Nitrogen metabolism // KEGG
217127_at	-1.4432	chr1p31.1	70589086	AL354872 cystathionase (cystathionine gamma-lyase) CTH chr1p31.1 Methionine metabolism // KEGG /// Cysteine metabolism // KEGG /// Selenoamino acid metabolism // KEGG /// Nitrogen metabolism // KEGG
218566_s_at	-1.44357	chr11q14.3	70708149	NM_012124 "cysteine and histidine-rich domain (CHORD)-containing, zinc binding protein 1" CHORDC1 chr11q14.3 ---
210374_x_at	-1.44394	chr1p31.2	71030482	D38300 prostaglandin E receptor 3 (subtype EP3) PTGER3 chr1p31.2 GPCRs_Class_A_Rhodopsin-like // GenMAPP /// Small_ligand_GPCRs // GenMAPP
213933_at	-1.44434	chr1p31.2	71184246	AW242315 MRNA; cDNA DKFZp586M0723 (from clone DKFZp586M0723) --- --- ---
223716_s_at	-1.44445	chr1p31	71240995	AF065391 zinc finger protein 265 ZNF265 chr1p31 ---
223016_x_at	-1.44457	chr1p31	71242757	AF065392 zinc finger protein 265 ZNF265 chr1p31 ---
241345_at	-1.44505	chr1p31	71244730	AV653878 zinc finger protein 265 ZNF265 chr1p31 ---
239548_at	-1.44556	chr1p31.1	71580646	AW001754 neuronal growth regulator 1 NEGR1 chr1p31.1 ---
229461_x_at	-1.44572	chr1p31.1	71581438	AI123532 neuronal growth regulator 1 NEGR1 chr1p31.1 ---
243357_at	-1.44587	chr1p31.1	71582216	AA115106 neuronal growth regulator 1 NEGR1 chr1p31.1 ---
1553194_at	-1.44627	chr1p31.1	71583838	NM_173808 neuronal growth regulator 1 NEGR1 chr1p31.1 ---
1553674_at	-1.44644	chr1p31.1	74357620	NM_145258 hypothetical protein MGC22773 MGC22773 chr1p31.1 ---
235498_at	-1.44659	chr1p31.1	74360032	AI269596 hypothetical protein MGC22773 MGC22773 chr1p31.1 ---
205140_at	-1.44673	chr1p31.1	74375946	NM_003838 fucose-1-phosphate guanylyltransferase FPGT chr1p31.1 Fructose and mannose metabolism // KEGG
241858_at	-1.44683	chr1p31.1	74385477	AA707390 fucose-1-phosphate guanylyltransferase FPGT chr1p31.1 Fructose and mannose metabolism // KEGG
220415_at	-1.44692	chr1p31.1	74413105	NM_015978 TNNI3 interacting kinase TNNI3K chr1p31.1 ---
229973_at	-1.44699	chr1p31.1	74745827	AI827930 hypothetical protein DKFZp547I048 DKFZp547I048 chr1p31.1 ---
243753_at	-1.44704	chr1p31.1	74747522	AI674786 hypothetical protein DKFZp547I048 DKFZp547I048 chr1p31.1 ---
202950_at	-1.44706	chr1p31-p22	74883204	NM_001889 "crystallin, zeta (quinone reductase)" CRYZ chr1p31-p22 ---
227141_at	-1.44706	chr1p31.1	74910873	AW205739 hypothetical protein BC009514 LOC127253 chr1p31.1 ---
235763_at	-1.44706	chr1p31.1	75379837	AA001450 hypothetical protein MGC34032 MGC34032 chr1p31.1 ---
1569112_at	-1.44742	chr1p31.1	75380428	AW020413 hypothetical protein MGC34032 MGC34032 chr1p31.1 ---
1552779_a_at	-1.44775	chr1p31.1	75382180	NM_152697 hypothetical protein MGC34032 MGC34032 chr1p31.1 ---
1552782_at	-1.44813	chr1p31.1	75382180	AK091400 hypothetical protein MGC34032 MGC34032 chr1p31.1 ---
1563949_at	-1.44813	chr1p31.1	75474082	AL390177 --- --- --- ---
202502_at	-1.44813	chr1p31	75901103	NM_000016 "acyl-Coenzyme A dehydrogenase, C-4 to C-12 straight chain" ACADM chr1p31 "Fatty acid metabolism // KEGG /// Valine, leucine and isoleucine degradation // KEGG /// beta-Alanine metabolism // KEGG /// Propanoate metabolism // KEGG /// Fatty_Acid_Degradation // GenMAPP"
209180_at	-1.44841	chr1p31	75965199	U49245 "Rab geranylgeranyltransferase, beta subunit" RABGGTB chr1p31 ---
209181_s_at	-1.4487	chr1p31	75965199	U49245 "Rab geranylgeranyltransferase, beta subunit" RABGGTB chr1p31 ---
213704_at	-1.44899	chr1p31	75972125	AA129753 "Rab geranylgeranyltransferase, beta subunit" RABGGTB chr1p31 ---
210533_at	-1.44974	chr1p31	75974680	AF104243 mutS homolog 4 (E. coli) MSH4 chr1p31 ---
235334_at	-1.45054	chr1p31.1	76808062	AW963951 "sialyltransferase 7 ((alpha-N-acetylneuraminyl-2,3-beta-galactosyl-1,3)-N-acetyl galactosaminide alpha-2,6-sialyltransferase) C" SIAT7C chr1p31.1 ---
213011_s_at	-1.45179	chr12p13	76877460	BF116254 --- --- --- Glycolysis / Gluconeogenesis // KEGG /// Inositol metabolism // KEGG /// Fructose and mannose metabolism // KEGG /// Glycerolipid metabolism // KEGG /// Carbon fixation // KEGG /// Fatty_Acid_Degradation // GenMAPP /// Glycolysis_and_Gluconeogenesis // GenMAPP
200822_x_at	-1.45306	chr12p13	76877461	NM_000365 --- --- --- Glycolysis / Gluconeogenesis // KEGG /// Inositol metabolism // KEGG /// Fructose and mannose metabolism // KEGG /// Glycerolipid metabolism // KEGG /// Carbon fixation // KEGG /// Fatty_Acid_Degradation // GenMAPP /// Glycolysis_and_Gluconeogenesis // GenMAPP
210050_at	-1.45435	chr12p13	76877461	M10036 --- --- --- Glycolysis / Gluconeogenesis // KEGG /// Inositol metabolism // KEGG /// Fructose and mannose metabolism // KEGG /// Glycerolipid metabolism // KEGG /// Carbon fixation // KEGG /// Fatty_Acid_Degradation // GenMAPP /// Glycolysis_and_Gluconeogenesis // GenMAPP
220979_s_at	-1.45566	chr1p31.1	77045206	NM_030965 "sialyltransferase 7 ((alpha-N-acetylneuraminyl-2,3-beta-galactosyl-1,3)-N-acetyl galactosaminide alpha-2,6-sialyltransferase) E /// sialyltransferase 7 ((alpha-N-acetylneuraminyl-2,3-beta-galactosyl-1,3)-N-acetyl galactosaminide alpha-2,6-sialyltransferase) E" SIAT7E chr1p31.1 ---
233793_at	-1.45592	chr1p31.1	77107296	AU145390 "CDNA FLJ11668 fis, clone HEMBA1004705" --- --- ---
230482_at	-1.45619	chr1p31.1	77241680	AF131837 "sialyltransferase 7 ((alpha-N-acetylneuraminyl-2,3-beta-galactosyl-1,3)-N-acetyl galactosaminide alpha-2,6-sialyltransferase) E" SIAT7E chr1p31.1 ---
227639_at	-1.45644	chr1p31.1	77266694	AI275605 "phosphatidylinositol glycan, class K" PIGK chr1p31.1 ---
209707_at	-1.45716	chr1p31.1	77269409	AF022913 "phosphatidylinositol glycan, class K" PIGK chr1p31.1 ---
212537_x_at	-1.45786	chr18q21	77306785	BE733979 ribosomal protein L17 RPL17 chr18q21 Ribosomal_Proteins // GenMAPP
222862_s_at	-1.45857	chr1p31	77475626	BG169832 adenylate kinase 5 AK5 chr1p31 Purine metabolism // KEGG
219308_s_at	-1.45923	chr1p31	77661019	NM_012093 adenylate kinase 5 AK5 chr1p31 Purine metabolism // KEGG
229325_at	-1.45945	chr1p31.1	77739955	AW515772 "zinc finger, ZZ domain containing 3" ZZZ3 chr1p31.1 ---
212893_at	-1.45971	chr1p31.1	77741923	AL080063 "zinc finger, ZZ domain containing 3" ZZZ3 chr1p31.1 ---
239372_at	-1.45993	chr1p31.1	77805604	AI743123 --- --- --- ---
212513_s_at	-1.46018	chr1p31.1	77873692	AB029020 ubiquitin specific protease 33 USP33 chr1p31.1 ---
217441_at	-1.46047	chr1p31.1	77873696	AK023664 --- --- --- ---
214843_s_at	-1.4607	chr1p31.1	77889226	AK022864 ubiquitin specific protease 33 USP33 chr1p31.1 ---
223236_at	-1.46062	chr17q11.2	78024785	AL136806 hypothetical protein DKFZp434K1421 DKFZP434K1421 chr17q11.2 ---
243042_at	-1.69343	chr1p31.1	78054653	BE645144 FLJ35093 protein FLJ35093 chr1p31.1 ---
235125_x_at	-1.6931	chr1p31.1	78056037	AI078279 FLJ35093 protein FLJ35093 chr1p31.1 ---
226103_at	-1.67708	chr1p31.1	78095716	AF114264 nexilin (F actin binding protein) NEXN chr1p31.1 ---
1552309_a_at	-1.6563	chr1p31.1	78095828	NM_144573 nexilin (F actin binding protein) NEXN chr1p31.1 ---
212847_at	-1.0353	chr1p31.1	78121537	AL036840 nexilin (F actin binding protein) NEXN chr1p31.1 ---
214093_s_at	-1.01578	chr1p31.1	78121761	AA156865 far upstream element (FUSE) binding protein 1 FUBP1 chr1p31.1 ---
214094_at	-1.0163	chr1p31.1	78121761	AA156865 far upstream element (FUSE) binding protein 1 FUBP1 chr1p31.1 ---
203091_at	-1.01631	chr1p31.1	78126110	NM_003902 far upstream element (FUSE) binding protein 1 FUBP1 chr1p31.1 ---
240307_at	-1.52082	chr1p31.1	78130088	N54783 --- --- --- ---
243037_at	-1.52083	chr1p31.1	78135542	AA830144 --- --- --- ---
203810_at	-1.52083	chr1p31.1	78182614	BG252490 "DnaJ (Hsp40) homolog, subfamily B, member 4" DNAJB4 chr1p31.1 ---
203811_s_at	-1.52053	chr1p31.1	78182639	NM_007034 "DnaJ (Hsp40) homolog, subfamily B, member 4" DNAJB4 chr1p31.1 ---
219970_at	-1.38441	chr1p31.1	78258390	NM_017655 PDZ domain protein GIPC2 GIPC2 chr1p31.1 ---
1555097_a_at	-1.38413	chr1p31.1	78481588	BC035694 prostaglandin F receptor (FP) PTGFR chr1p31.1 GPCRs_Class_A_Rhodopsin-like // GenMAPP /// GPCRs_Other // GenMAPP /// Small_ligand_GPCRs // GenMAPP
204439_at	-1.38385	chr1p31.1	78798169	NM_006820 chromosome 1 open reading frame 29 C1orf29 chr1p31.1 ---
214453_s_at	-1.38383	chr1p31.1	78827539	NM_006417 interferon-induced protein 44 IFI44 chr1p31.1 ---
214059_at	-1.38381	chr1p31.1	78840941	BE049439 interferon-induced protein 44 IFI44 chr1p31.1 ---
219134_at	-1.38378	chr1p33-p32	79068214	NM_022159 "EGF, latrophilin and seven transmembrane domain containing 1" ELTD1 chr1p33-p32 GPCRs_Class_B_Secretin-like // GenMAPP
206953_s_at	-1.41543	chr1p31.1	81978102	NM_012302 latrophilin 2 LPHN2 chr1p31.1 ---
219882_at	-1.45644	chr1p31.1	84047406	NM_024686 hypothetical protein FLJ23033 FLJ23033 chr1p31.1 ---
202741_at	-1.49478	chr1p36.1	84255868	AA130247 "protein kinase, cAMP-dependent, catalytic, beta" PRKACB chr1p36.1 Phosphatidylinositol signaling system // KEGG /// G_Protein_Signaling // GenMAPP
202742_s_at	-1.53455	chr1p36.1	84255982	NM_002731 "protein kinase, cAMP-dependent, catalytic, beta" PRKACB chr1p36.1 Phosphatidylinositol signaling system // KEGG /// G_Protein_Signaling // GenMAPP
235780_at	-1.5348	chr1p36.1	84382400	BE622723 "protein kinase, cAMP-dependent, catalytic, beta" PRKACB chr1p36.1 Phosphatidylinositol signaling system // KEGG /// G_Protein_Signaling // GenMAPP
201840_at	-1.53535	chr14q11.2	84421973	NM_006156 "neural precursor cell expressed, developmentally down-regulated 8" NEDD8 chr14q11.2 ---
229402_at	-1.53593	chr1p31.1	84527462	AI631824 dnaj-like protein LOC148418 chr1p31.1 ---
218462_at	-1.53651	chr1p22.3	84656970	NM_025065 RNA processing factor 1 RPF1 chr1p22.3 ---
207157_s_at	-1.53689	chr1p22	84676112	NM_005274 "guanine nucleotide binding protein (G protein), gamma 5" GNG5 chr1p22 G_Protein_Signaling // GenMAPP
221057_at	-1.53725	chr1p22.3	84684033	NM_022354 spermatogenesis associated 1 SPATA1 chr1p22.3 ---
218923_at	-1.53762	chr1p22	84730827	AW304174 "chitobiase, di-N-acetyl-" CTBS chr1p22 ---
218924_s_at	-1.61315	chr1p22	84732242	NM_004388 "chitobiase, di-N-acetyl-" CTBS chr1p22 ---
203015_s_at	-1.66999	chr1p22.3	84821410	AW136988 "synovial sarcoma, X breakpoint 2 interacting protein" SSX2IP chr1p22.3 ---
203016_s_at	-1.73192	chr1p22.3	84821410	AK001710 "synovial sarcoma, X breakpoint 2 interacting protein" SSX2IP chr1p22.3 ---
203017_s_at	-1.73183	chr1p22.3	84821410	R52678 "synovial sarcoma, X breakpoint 2 interacting protein" SSX2IP chr1p22.3 ---
203018_s_at	-1.73165	chr1p22.3	84821410	AU152583 "synovial sarcoma, X breakpoint 2 interacting protein" SSX2IP chr1p22.3 ---
203019_x_at	-1.71636	chr1p22.3	84821410	NM_014021 "synovial sarcoma, X breakpoint 2 interacting protein" SSX2IP chr1p22.3 ---
210871_x_at	-1.69634	chr1p22.3	84821619	AL133046 "synovial sarcoma, X breakpoint 2 interacting protein" SSX2IP chr1p22.3 ---
231192_at	-1.67701	chr1p22.3-p31.1	84989308	AW274018 "endothelial differentiation, lysophosphatidic acid G-protein-coupled receptor, 7" EDG7 chr1p22.3-p31.1 ---
229797_at	-1.50968	chr1p22.3	85195786	AI636080 mucolipin 3 MCOLN3 chr1p22.3 ---
1557292_a_at	-1.39701	chr1p22.3	85202262	AW665790 mucolipin 3 MCOLN3 chr1p22.3 ---
242245_at	-1.27451	chr1p22.3	85351976	N90719 "CDNA FLJ90705 fis, clone PLACE1007591." --- --- ---
1560101_at	-1.27482	chr1p22.3	85358873	AL834286 hypothetical protein FLJ13815 FLJ13815 chr1p22.3 ---
239038_at	-1.27511	chr1p22.3	85427656	AW015063 gm117 gm117 chr1p22.3 ---
228135_at	-1.27537	chr1p22.3	85429671	AA738437 gm117 gm117 chr1p22.3 ---
205263_at	-1.27561	chr1p22	85443954	AF082283 B-cell CLL/lymphoma 10 BCL10 chr1p22 ---
1557257_at	-1.27585	chr1p22	85452090	AA994334 B-cell CLL/lymphoma 10 BCL10 chr1p22 ---
1557258_a_at	-1.34972	chr1p22	85452090	AA994334 B-cell CLL/lymphoma 10 BCL10 chr1p22 ---
209094_at	-1.40649	chr1p22	85496188	AL078459 dimethylarginine dimethylaminohydrolase 1 DDAH1 chr1p22 ---
229456_s_at	-1.46813	chr1p22	85498289	AI885718 dimethylarginine dimethylaminohydrolase 1 DDAH1 chr1p22 ---
1553565_s_at	-1.4684	chr1p22	85499155	NM_012137 dimethylarginine dimethylaminohydrolase 1 DDAH1 chr1p22 ---
1559780_at	-1.4681	chr1p22	85579885	BC036577 "CDNA clone IMAGE:4792128, partial cds" --- --- ---
242244_at	-1.46779	chr1p22	85633651	R11654 Full length insert cDNA clone YP91F02 --- --- ---
201289_at	-1.46746	chr1p31-p22	85758608	NM_001554 "cysteine-rich, angiogenic inducer, 61" CYR61 chr1p31-p22 Hypertrophy_model // GenMAPP
210764_s_at	-1.46714	chr1p31-p22	85759216	AF003114 "cysteine-rich, angiogenic inducer, 61" CYR61 chr1p31-p22 Hypertrophy_model // GenMAPP
233005_at	-1.46683	chr1p22.3	85827264	AU149021 hypothetical protein FLJ20729 FLJ20729 chr1p22.3 ---
218932_at	-1.46712	chr1p22.3	85830512	NM_017953 hypothetical protein FLJ20729 FLJ20729 chr1p22.3 ---
233757_x_at	-1.46742	chr1p22.3	85836097	AK026906 "CDNA: FLJ23253 fis, clone COL04706" --- --- ---
228577_x_at	-1.46754	chr1p22.3	86525740	AI338465 KIAA1229 protein KIAA1229 chr1p22.3 ---
231909_x_at	-1.46763	chr1p22.3	86526109	AB033055 KIAA1229 protein KIAA1229 chr1p22.3 ---
206165_s_at	-1.46771	chr1p31-p22	86601845	NM_006536 "chloride channel, calcium activated, family member 2" CLCA2 chr1p31-p22 ---
217528_at	-1.46778	chr1p31-p22	86633528	BF003134 "chloride channel, calcium activated, family member 2" CLCA2 chr1p31-p22 ---
220026_at	-1.46786	chr1p31-p22	86724781	NM_012128 "chloride channel, calcium activated, family member 4" CLCA4 chr1p31-p22 ---
209090_s_at	-1.46806	chr1p22	86882298	AL049597 SH3-domain GRB2-like endophilin B1 SH3GLB1 chr1p22 ---
210101_x_at	-1.46827	chr1p22	86882578	AF257318 SH3-domain GRB2-like endophilin B1 SH3GLB1 chr1p22 ---
209091_s_at	-1.46848	chr1p22	86882598	AF263293 SH3-domain GRB2-like endophilin B1 SH3GLB1 chr1p22 ---
200902_at	-1.46872	chr1p31	87040426	NM_004261 15 kDa selenoprotein 15-Sep chr1p31 ---
203283_s_at	-1.46894	chr1p31.1-p22.1	87092365	AK023260 heparan sulfate 2-O-sulfotransferase 1 HS2ST1 chr1p31.1-p22.1 ---
203284_s_at	-1.46915	chr1p31.1-p22.1	87092365	AW151887 heparan sulfate 2-O-sulfotransferase 1 HS2ST1 chr1p31.1-p22.1 ---
203285_s_at	-1.46936	chr1p31.1-p22.1	87092382	NM_012262 heparan sulfate 2-O-sulfotransferase 1 HS2ST1 chr1p31.1-p22.1 ---
215039_at	-1.46955	chr1p22.3	87250633	AK002179 --- --- --- ---
230465_at	-1.46913	chr1p31.1-p22.1	87270276	AI806674 heparan sulfate 2-O-sulfotransferase 1 HS2ST1 chr1p31.1-p22.1 ---
235870_at	-1.46871	chr1p22.3	87311402	AI435440 hypothetical protein LOC339524 LOC339524 chr1p22.3 ---
209204_at	-1.46805	chr1p22.3	87506171	AI824831 LIM domain only 4 LMO4 chr1p22.3 ---
209205_s_at	-1.4674	chr1p22.3	87506808	BC003600 LIM domain only 4 LMO4 chr1p22.3 ---
227155_at	-1.46673	chr1p22.3	87521948	R10289 LIM domain only 4 LMO4 chr1p22.3 ---
241922_at	-1.46678	chr1p22.3	87524750	R13594 --- --- --- ---
229537_at	-1.46682	chr1p22.3	87526006	AI694521 --- --- --- ---
210969_at	-1.46683	chr1p22.2	88862254	AF118089 protein kinase N2 PKN2 chr1p22.2 ---
212628_at	-1.46677	chr1p22.2	88862277	BG292065 protein kinase N2 PKN2 chr1p22.2 ---
212629_s_at	-1.46675	chr1p22.2	88862277	AI633689 protein kinase N2 PKN2 chr1p22.2 ---
216112_at	-1.46671	chr1p22.2	88992833	AU157200 "CDNA FLJ13538 fis, clone PLACE1006617" --- --- ---
208066_s_at	-1.46669	chr1p22-p21	89030637	NM_001514 general transcription factor IIB /// general transcription factor IIB GTF2B chr1p22-p21 ---
209472_at	-1.46693	chr1p22.2	89113483	BC000819 kynurenine aminotransferase III KAT3 chr1p22.2 ---
227748_at	-1.4672	chr1p22.2	89157550	AI971694 kynurenine aminotransferase III KAT3 chr1p22.2 ---
223434_at	-1.46669	chr1p22.2	89184388	AL136680 guanylate binding protein 3 GBP3 chr1p22.2 ---
231577_s_at	-1.46693	chr1p22.2	89230507	AW014593 "guanylate binding protein 1, interferon-inducible, 67kDa" GBP1 chr1p22.2 ---
242907_at	-1.46688	chr1p22.2	89283837	BF509371 "guanylate binding protein 2, interferon-inducible" GBP2 chr1p22.2 ---
235175_at	-1.46682	chr1p22.2	89358867	BG260886 guanylate binding protein 4 GBP4 chr1p22.2 ---
235574_at	-1.4668	chr1p22.2	89362800	AW392952 guanylate binding protein 4 GBP4 chr1p22.2 ---
212976_at	-1.46707	chr1p22.2	89761207	R41498 T-cell activation leucine repeat-rich protein TA-LRRP chr1p22.2 ---
212978_at	-1.46653	chr1p22.2	89761207	AU146004 T-cell activation leucine repeat-rich protein TA-LRRP chr1p22.2 ---
1570007_at	-1.4657	chr1p22.2	89810651	BC036122 factor for adipocyte differentiation 158 FAD158 chr1p22.2 ---
223533_at	-1.46487	chr1p22.2	89890409	AL136919 factor for adipocyte differentiation 158 FAD158 chr1p22.2 ---
234148_at	-1.46402	chr1p22.2	90035822	AK025238 "CDNA: FLJ21585 fis, clone COL06903" --- --- ---
218684_at	-1.46001	chr1p22.2	90111170	NM_018103 leucine rich repeat containing 5 LRRC5 chr1p22.2 ---
241720_at	-1.45994	chr1p22.2	90172736	BG501875 hypothetical protein FLJ20403 FLJ20403 chr1p22.2 ---
227680_at	-1.45986	chr1p22.2	90205220	AI057121 hypothetical protein FLJ20403 FLJ20403 chr1p22.2 ---
222580_at	-1.45978	chr1p22.2	91092875	AK023596 zinc finger motif enhancer binding protein 2 Zep-2 chr1p22.2 ---
1553725_s_at	-1.4597	chr1p22.2	91115062	NM_016620 zinc finger motif enhancer binding protein 2 Zep-2 chr1p22.2 ---
229684_s_at	-1.45961	chr1p22.2	91118368	AI582177 --- --- --- ---
1557751_at	-1.45951	chr1p22.2	91185298	AI537913 "CDNA FLJ32996 fis, clone THYMU1000142" --- --- ---
224741_x_at	-1.45943	chr1q23.3	91227182	BG329175 growth arrest-specific 5 GAS5 chr1q23.3 ---
241469_at	-1.45939	chr1p22.2	91438344	AA463509 FLJ36760 protein FLJ36760 chr1p22.2 ---
204767_s_at	-1.45933	chr11q12	91505829	BC000323 flap structure-specific endonuclease 1 FEN1 chr11q12 ---
1564285_at	-1.45931	chr1p22.2	91555020	AK096330 hypothetical protein LOC164045 LOC164045 chr1p22.2 ---
204510_at	-1.45962	chr1p22	91678464	NM_003503 CDC7 cell division cycle 7 (S. cerevisiae) CDC7 chr1p22 Cell_cycle // GenMAPP /// DNA_replication // GenMAPP
226625_at	-1.45995	chr1p33-p32	91857920	AW193698 --- --- --- TGF_Beta_Signaling_Pathway // GenMAPP
204731_at	-1.46025	chr1p33-p32	91860003	NM_003243 "transforming growth factor, beta receptor III (betaglycan, 300kDa)" TGFBR3 chr1p33-p32 TGF_Beta_Signaling_Pathway // GenMAPP
240188_at	-1.46055	chr1p33-p32	91895470	AW268884 --- --- --- ---
242145_at	-1.46169	chr1p33-p32	92008177	AI380495 --- --- --- ---
239579_at	-1.46291	chr1p22.1	92230195	AI807532 abhydrolase domain containing 7 ABHD7 chr1p22.1 ---
214098_at	-1.46415	chr1p22.1	92346540	AB029030 KIAA1107 protein KIAA1107 chr1p22.1 ---
1558293_at	-1.46515	chr1p22.1	92359305	BC037317 KIAA1107 protein KIAA1107 chr1p22.1 ---
207153_s_at	-1.46522	chr1p22.1	92424067	NM_007070 "glomulin, FKBP associated protein" GLMN chr1p22.1 ---
236924_at	-1.4653	chr1p22.1	92426861	AA814383 "glomulin, FKBP associated protein" GLMN chr1p22.1 ---
237388_at	-1.46537	chr1p22.1	92427591	BF224204 "glomulin, FKBP associated protein" GLMN chr1p22.1 ---
219504_s_at	-1.46547	chr1p22.1	92476625	NM_024813 hypothetical protein FLJ13150 FLJ13150 chr1p22.1 ---
222893_s_at	-1.4656	chr1p22.1	92476625	AI609064 hypothetical protein FLJ13150 FLJ13150 chr1p22.1 ---
243563_at	-1.46573	chr1p22.1	92538834	AI277314 --- --- --- ---
209717_at	-1.46582	chr1p22	92686273	AF008915 ecotropic viral integration site 5 EVI5 chr1p22 ---
200937_s_at	-1.4659	chr1p22.1	93009661	NM_000969 ribosomal protein L5 RPL5 chr1p22.1 Ribosomal_Proteins // GenMAPP
1556498_at	-1.46602	chr1p22.1	93018236	R49575 ribosomal protein L5 RPL5 chr1p22.1 Ribosomal_Proteins // GenMAPP
213689_x_at	-1.46616	chr1p22.1	93019540	AL137958 ribosomal protein L5 RPL5 chr1p22.1 Ribosomal_Proteins // GenMAPP
216044_x_at	-1.46706	chr1p22.1	93019937	AK027146 Similar to RIKEN cDNA 2900024C23 --- chr1p22.1 ---
242501_at	-1.46789	chr1p22.1	93040807	AA778773 --- --- --- ---
203345_s_at	-1.46887	chr1p22.1	93256856	AI566096 likely ortholog of mouse metal response element binding transcription factor 2 M96 chr1p22.1 ---
203347_s_at	-1.46992	chr1p22.1	93256863	NM_007358 likely ortholog of mouse metal response element binding transcription factor 2 M96 chr1p22.1 ---
203346_s_at	-1.47094	chr1p22.1	93287823	AF072814 likely ortholog of mouse metal response element binding transcription factor 2 M96 chr1p22.1 ---
209704_at	-1.47312	chr1p22.1	93305819	AL523380 likely ortholog of mouse metal response element binding transcription factor 2 M96 chr1p22.1 ---
209705_at	-1.47456	chr1p22.1	93305819	BG033764 likely ortholog of mouse metal response element binding transcription factor 2 M96 chr1p22.1 ---
242263_at	-1.47603	chr1pter-q31.3	93327761	BE620297 CGI-100 protein CGI-100 chr1pter-q31.3 ---
202194_at	-1.47751	chr1pter-q31.3	93329423	AL117354 CGI-100 protein CGI-100 chr1pter-q31.3 ---
202195_s_at	-1.47983	chr1pter-q31.3	93331927	NM_016040 CGI-100 protein CGI-100 chr1pter-q31.3 ---
239283_at	-1.48215	chr1pter-q31.3	93333118	AA259174 CGI-100 protein CGI-100 chr1pter-q31.3 ---
232362_at	-1.48326	chr1p22.1	93392354	AL139421 sarcoma antigen NY-SAR-41 NY-SAR-41 chr1p22.1 ---
227074_at	-1.48352	chr1p22.1	93515217	AA524669 Hypothetical gene supported by AL832786 --- chr1p22.1 ---
209187_at	-1.48376	chr1p22.1	93523337	AW516932 "down-regulator of transcription 1, TBP-binding (negative cofactor 2)" DR1 chr1p22.1 ---
209188_x_at	-1.48399	chr1p22.1	93523521	BC002809 "down-regulator of transcription 1, TBP-binding (negative cofactor 2)" DR1 chr1p22.1 ---
207654_x_at	-1.48423	chr1p22.1	93523617	NM_001938 "down-regulator of transcription 1, TBP-binding (negative cofactor 2)" DR1 chr1p22.1 ---
216652_s_at	-1.48447	chr1p22.1	93532552	AL137673 "down-regulator of transcription 1, TBP-binding (negative cofactor 2)" DR1 chr1p22.1 ---
242310_at	-1.48471	chr1p22.1	93719342	AA665058 --- --- --- ---
215017_s_at	-1.48489	chr1p22.1	93728709	AW270932 chromosome 1 open reading frame 39 C1orf39 chr1p22.1 ---
204032_at	-1.48505	chr1p22.1	93739371	NM_003567 breast cancer anti-estrogen resistance 3 BCAR3 chr1p22.1 ---
202776_at	-1.48522	chr1p22.1	94047358	NM_014597 estrogen receptor binding protein ERBP chr1p22.1 ---
234986_at	-1.48521	chr1p22.1	94062769	AA630626 --- --- --- Glutamate metabolism // KEGG /// Glutathione metabolism // KEGG
236140_at	-1.48518	chr1p22.1	94065065	AI753488 --- --- --- Glutamate metabolism // KEGG /// Glutathione metabolism // KEGG
203925_at	-1.48511	chr1p22.1	94066033	NM_002061 "glutamate-cysteine ligase, modifier subunit" GCLM chr1p22.1 Glutamate metabolism // KEGG /// Glutathione metabolism // KEGG
1558280_s_at	-1.48501	chr1p22.1	94345964	AK092668 PTPL1-associated RhoGAP 1 PARG1 chr1p22.1 ---
203910_at	-1.48493	chr1p22.1	94350191	NM_004815 PTPL1-associated RhoGAP 1 PARG1 chr1p22.1 ---
1554878_a_at	-1.48484	chr1p22-p21	94596027	BC009712 "ATP-binding cassette, sub-family D (ALD), member 3" ABCD3 chr1p22-p21 ---
202850_at	-1.48492	chr1p22-p21	94596031	NM_002858 "ATP-binding cassette, sub-family D (ALD), member 3" ABCD3 chr1p22-p21 ---
204363_at	-1.48582	chr1p22-p21	94706893	NM_001993 "coagulation factor III (thromboplastin, tissue factor)" F3 chr1p22-p21 ---
228221_at	-1.48662	chr1p21.3	95022862	AA809640 hypothetical protein MGC45474 MGC45474 chr1p21.3 ---
228297_at	-1.48665	chr1p22-p21	95074533	AI807004 --- --- --- ---
201445_at	-1.48669	chr1p22-p21	95074786	NM_001839 "calponin 3, acidic" CNN3 chr1p22-p21 ---
235362_at	-1.4867	chr1p21.3	95104986	AW614589 Hypothetical gene supported by AK094796 --- chr1p22.1 ---
235691_at	-1.48582	chr1p21.3	95105951	AW269338 Hypothetical gene supported by AK094796 --- chr1p22.1 ---
230433_at	-1.48469	chr1p21.3	95138901	BE857101 Hypothetical gene supported by AK094796 --- chr1p22.1 ---
1553954_at	-1.48514	chr1p21.3	95160317	BU682208 hypothetical protein MGC19780 MGC19780 chr1p21.3 ---
1560533_at	-1.48401	chr1p21.3	95239172	BC040907 "Clone IMAGE:5744167, mRNA" --- --- ---
234980_at	-1.48289	chr1p21.3	95370230	AI004375 hypothetical protein FLJ31842 FLJ31842 chr1p21.3 ---
237515_at	-1.48175	chr1p21.3	95374729	AA054642 hypothetical protein FLJ31842 FLJ31842 chr1p21.3 ---
205087_at	-1.48057	chr1p21.3	95411787	NM_015485 RWD domain containing 3 RWDD3 chr1p21.3 ---
218683_at	-1.47937	chr1p22.1-p21.3	96899398	NM_021190 polypyrimidine tract binding protein 2 PTBP2 chr1p22.1-p21.3 ---
1554614_a_at	-1.47816	chr1p22.1-p21.3	96899415	AB051233 polypyrimidine tract binding protein 2 PTBP2 chr1p22.1-p21.3 ---
236962_at	-1.47694	chr1p22.1-p21.3	96963075	AA521018 --- --- --- ---
1560271_at	-1.47573	chr1p22.1-p21.3	96972540	BC030757 "Clone IMAGE:4797534, mRNA, partial cds" --- --- ---
204646_at	-1.47448	chr1p22	97255322	NM_000110 dihydropyrimidine dehydrogenase DPYD chr1p22 Pyrimidine metabolism // KEGG /// beta-Alanine metabolism // KEGG /// Pantothenate and CoA biosynthesis // KEGG
1554534_at	-1.4732	chr1p22	97897414	BC008379 dihydropyrimidine dehydrogenase DPYD chr1p22 Pyrimidine metabolism // KEGG /// beta-Alanine metabolism // KEGG /// Pantothenate and CoA biosynthesis // KEGG
205573_s_at	-1.47301	chr1p21.3	98839413	NM_015976 sorting nexin 7 SNX7 chr1p21.3 ---
1563904_at	-1.47283	chr1p21.3	99181852	AK095544 "CDNA FLJ38225 fis, clone FCBBF2003528" --- --- ---
213080_x_at	-1.47298	chr1p22.1	99185805	BF214492 ribosomal protein L5 RPL5 chr1p22.1 Ribosomal_Proteins // GenMAPP
213496_at	-1.47314	chr1p21.3	99476440	AW592563 plasticity related gene 1 LPPR4 chr1p21.3 ---
222725_s_at	-1.47331	chr1p22-p21	99823519	AI082747 palmdelphin PALMD chr1p22-p21 ---
218736_s_at	-1.47347	chr1p22-p21	99823689	NM_017734 palmdelphin PALMD chr1p22-p21 ---
232187_at	-1.47687	chr1p22-p21	99839895	AL571429 palmdelphin PALMD chr1p22-p21 ---
203566_s_at	-1.48044	chr1p21	100038786	NM_000645 "amylo-1, 6-glucosidase, 4-alpha-glucanotransferase (glycogen debranching enzyme, glycogen storage disease type III)" AGL chr1p21 Starch and sucrose metabolism // KEGG /// Starch and sucrose metabolism // KEGG /// Glycogen_Metabolism // GenMAPP
206770_s_at	-1.48376	chr1p21	100147560	NM_012243 "solute carrier family 35 (UDP-N-acetylglucosamine (UDP-GlcNAc) transporter), member A3" SLC35A3 chr1p21 ---
209865_at	-1.48707	chr1p21	100147582	BC005136 "solute carrier family 35 (UDP-N-acetylglucosamine (UDP-GlcNAc) transporter), member A3" SLC35A3 chr1p21 ---
226894_at	-1.49025	chr1p21	100203216	BE501976 --- --- --- ---
225222_at	-1.49345	chr1p21.3	100245688	AI243268 hippocampus abundant transcript 1 HIAT1 chr1p21.3 ---
242374_at	-1.4964	chr1p21.3	100248252	AA747563 --- --- --- ---
230868_at	-1.49913	chr1p21.3	100249565	BF433103 --- --- --- ---
231895_at	-1.50158	chr1p21.3	100260915	AA501453 hypothetical protein DKFZp761A078 DKFZp761A078 chr1p21.3 ---
219130_at	-1.50397	chr1pter-q31.3	100310739	NM_019083 hypothetical protein FLJ10287 FLJ10287 chr1pter-q31.3 ---
232489_at	-1.50636	chr1pter-q31.3	100310741	AK001149 hypothetical protein FLJ10287 FLJ10287 chr1pter-q31.3 ---
227532_at	-1.50857	chr1p21.3	100326024	BF111992 hypothetical protein MGC14816 MGC14816 chr1p21.3 ---
241088_at	-1.51058	chr1p21.3	100334821	AV722683 --- --- --- ---
1559580_at	-1.5106	chr1p21.3	100353204	AL832694 hypothetical protein MGC14816 MGC14816 chr1p21.3 ---
231919_at	-1.51057	chr1p31	100364498	AK024946 "CDNA: FLJ21293 fis, clone COL01972" --- --- ---
205370_x_at	-1.51052	chr1p31	100371865	NM_001918 --- --- --- ---
205371_s_at	-1.51048	chr1p31	100372625	M27093 --- --- --- ---
205369_x_at	-1.51042	chr1p31	100373383	J03208 --- --- --- ---
203594_at	-1.51035	chr1p21.3	100443783	NM_003729 RNA terminal phosphate cyclase domain 1 RTCD1 chr1p21.3 ---
215351_at	-1.51026	chr1p21.3	100467420	BG536504 RNA terminal phosphate cyclase domain 1 RTCD1 chr1p21.3 ---
210440_s_at	-1.51017	chr1p21	100530067	AF064102 CDC14 cell division cycle 14 homolog A (S. cerevisiae) CDC14A chr1p21 ---
210742_at	-1.51008	chr1p21	100530078	AF064103 CDC14 cell division cycle 14 homolog A (S. cerevisiae) CDC14A chr1p21 ---
205288_at	-1.50998	chr1p21	100530176	NM_003672 CDC14 cell division cycle 14 homolog A (S. cerevisiae) CDC14A chr1p21 ---
243640_x_at	-1.50986	chr1p21	100590217	AI084024 --- --- --- ---
220313_at	-1.50975	chr1p21.3	100715713	NM_022049 G-protein coupled receptor 88 GPR88 chr1p21.3 ---
203868_s_at	-1.5096	chr1p32-p31	100897313	NM_001078 vascular cell adhesion molecule 1 VCAM1 chr1p32-p31 ---
209537_at	-1.50943	chr1p21	101049964	AF000416 exostoses (multiple)-like 2 EXTL2 chr1p21 ---
243524_at	-1.50983	chr1p21.2	101101624	AI571719 Full length insert cDNA YI27F12 --- --- ---
239596_at	-1.51022	chr1p21.2	101143375	AA521381 "solute carrier family 30 (zinc transporter), member 7" SLC30A7 chr1p21.2 ---
240277_at	-1.51059	chr1p21.2	101153432	AI740796 --- --- --- ---
226217_at	-1.46205	chr1p21.2	101154350	AU152456 "solute carrier family 30 (zinc transporter), member 7" SLC30A7 chr1p21.2 ---
226601_at	-1.46181	chr1p21.2	101157617	AI761597 "solute carrier family 30 (zinc transporter), member 7" SLC30A7 chr1p21.2 ---
222360_at	-1.46054	chr1p21.2	101167202	AI291720 CGI-30 protein CGI-30 chr1p21.2 ---
219590_x_at	-1.45927	chr1p21.2	101167537	NM_015958 CGI-30 protein CGI-30 chr1p21.2 ---
223671_x_at	-1.45801	chr1p21.2	101167639	AF248965 CGI-30 protein CGI-30 chr1p21.2 ---
224196_x_at	-1.45674	chr1p21.2	101167640	AF161492 CGI-30 protein CGI-30 chr1p21.2 ---
224060_s_at	-1.45547	chr1p21.2	101167829	AF157319 CGI-30 protein CGI-30 chr1p21.2 ---
204642_at	-1.4542	chr1p21	101414596	NM_001400 "endothelial differentiation, sphingolipid G-protein-coupled receptor, 1" EDG1 chr1p21 Orphan_GPCRs // GenMAPP /// S1P_Signaling // GenMAPP /// Small_ligand_GPCRs // GenMAPP /// GPCRs_Other // GenMAPP
1554524_a_at	-1.54958	chr1p22	101980150	AF397394 olfactomedin 3 OLFM3 chr1p22 ---
1554526_at	-1.54811	chr1p22	101980150	BC022531 olfactomedin 3 OLFM3 chr1p22 ---
220147_s_at	-1.54662	chr12p11	102057776	NM_021238 chromosome 12 open reading frame 14 C12orf14 chr12p11 ---
229271_x_at	-1.54531	chr1p21	103054049	BG028597 "collagen, type XI, alpha 1" COL11A1 chr1p21 ---
37892_at	-1.544	chr1p21	103054968	J04177 "collagen, type XI, alpha 1" COL11A1 chr1p21 ---
204320_at	-1.54267	chr1p21	103055035	NM_001854 "collagen, type XI, alpha 1" COL11A1 chr1p21 ---
232805_at	-1.54133	chr1p21	103249071	AW451645 "CDNA FLJ11973 fis, clone HEMBB1001221" --- --- ---
226975_at	-1.53996	chr1p21	103780399	BF116157 U11/U12 snRNP 65K protein FLJ25070 chr1p21 ---
226999_at	-1.49026	chr1p21	103780399	AL137730 U11/U12 snRNP 65K protein FLJ25070 chr1p21 ---
229903_x_at	-1.48888	chr1p21	103799706	AI632212 U11/U12 snRNP 65K protein FLJ25070 chr1p21 ---
208498_s_at	-1.48851	chr1p21	103910973	NM_004038 "amylase, alpha 2B; pancreatic" AMY2B chr1p21 Starch and sucrose metabolism // KEGG
223275_at	-1.48708	chr1p13.3	107311487	BC002729 HMT1 hnRNP methyltransferase-like 6 (S. cerevisiae) HRMT1L6 chr1p13.3 ---
206713_at	-1.48565	chr1p13.3	107395590	NM_014917 netrin G1 NTNG1 chr1p13.3 ---
236088_at	-1.48421	chr1p13.3	107735294	AV723308 netrin G1 NTNG1 chr1p13.3 ---
218807_at	-1.48275	chr1p13.3	107825831	NM_006113 vav 3 oncogene VAV3 chr1p13.3 Integrin-mediated_cell_adhesion // GenMAPP
218806_s_at	-1.48225	chr1p13.3	107826231	AF118887 vav 3 oncogene VAV3 chr1p13.3 Integrin-mediated_cell_adhesion // GenMAPP
224221_s_at	-1.48152	chr1p13.3	107827832	AF118886 vav 3 oncogene VAV3 chr1p13.3 Integrin-mediated_cell_adhesion // GenMAPP
204342_at	-1.48077	chr1p13.3	108389490	NM_013386 "solute carrier family 25 (mitochondrial carrier; phosphate carrier), member 24" SLC25A24 chr1p13.3 ---
1569121_at	-1.47998	chr1p13.3	108453158	BC029905 "solute carrier family 25 (mitochondrial carrier; phosphate carrier), member 24" SLC25A24 chr1p13.3 ---
244481_at	-1.47938	chr1p13.3	108455497	BF196523 "solute carrier family 25 (mitochondrial carrier; phosphate carrier), member 24" SLC25A24 chr1p13.3 ---
237112_at	-1.4788	chr1p13.3	108817175	R59908 --- --- --- ---
226568_at	-1.47819	chr1p13.3	108892094	AI478747 hypothetical protein LOC284611 LOC284611 chr1p13.3 ---
225841_at	-1.47756	chr1p13.3	108902960	BE502436 hypothetical protein FLJ30525 FLJ30525 chr1p13.3 ---
218040_at	-1.4769	chr1p13.3	108947179	NM_018061 hypothetical protein FLJ10330 FLJ10330 chr1p13.3 ---
230270_at	-1.47435	chr1p13.3	108951736	N32872 hypothetical protein FLJ10330 FLJ10330 chr1p13.3 ---
203310_at	-1.4716	chr1p13.3	109001349	NM_007269 syntaxin binding protein 3 STXBP3 chr1p13.3 ---
1560486_at	-1.46128	chr1p13.3	109001352	BC028028 syntaxin binding protein 3 STXBP3 chr1p13.3 ---
1558834_s_at	-1.45066	chr1p13.3	109070564	AL832216 hypothetical protein MGC26989 MGC26989 chr1p13.3 ---
1563834_a_at	-1.44149	chr1p13.3	109070809	AK095517 hypothetical protein MGC26989 MGC26989 chr1p13.3 ---
205240_at	-1.43234	chr1p13.3	109140042	NM_013296 "G-protein signalling modulator 2 (AGS3-like, C. elegans)" GPSM2 chr1p13.3 ---
213628_at	-1.42625	chr1p13.3	109184171	AA883493 Mid-1-related chloride channel 1 MCLC chr1p13.3 ---
221922_at	-1.42018	chr1p13.3	109184402	AW195581 "G-protein signalling modulator 2 (AGS3-like, C. elegans)" GPSM2 chr1p13.3 ---
230002_at	-1.41464	chr1p13.3	109185733	AA406603 --- --- --- ---
207855_s_at	-1.40855	chr1p13.3	109186649	NM_015127 Mid-1-related chloride channel 1 MCLC chr1p13.3 ---
233058_at	-1.40299	chr1p13.3	109187190	BG169945 Mid-1-related chloride channel 1 MCLC chr1p13.3 ---
1555543_a_at	-1.39678	chr1p13.3	109189321	AB052917 Mid-1-related chloride channel 1 MCLC chr1p13.3 ---
230610_at	-1.39134	chr1p13.3	109192243	AW008915 --- --- --- ---
203855_at	-1.38629	chr1p13.3	109224881	NM_014969 KIAA0893 protein KIAA0893 chr1p13.3 ---
212270_x_at	-1.37996	chr18q21	109246929	BG168283 ribosomal protein L17 RPL17 chr18q21 Ribosomal_Proteins // GenMAPP
200038_s_at	-1.37782	chr18q21	109247000	NM_000985 ribosomal protein L17 /// ribosomal protein L17 RPL17 chr18q21 Ribosomal_Proteins // GenMAPP
205966_at	-1.37594	chr1p13.3	109319159	NM_005645 "TAF13 RNA polymerase II, TATA box binding protein (TBP)-associated factor, 18kDa" TAF13 chr1p13.3 ---
1559116_s_at	-1.37378	chr1p13.3	109343695	BG109846 protein x 013 AD-020 chr1p13.3 ---
222495_at	-1.37172	chr1p13.3	109344850	AV712912 protein x 013 AD-020 chr1p13.3 ---
231044_at	-1.36904	chr1p13.3	109360619	AI652292 Similar to CG5435-PA --- chr1p13.3 ---
221874_at	-1.36773	chr1p13.3	109443781	AB037745 maba1 KIAA1324 chr1p13.3 ---
200802_at	-1.36637	chr1p13.3-p13.1	109468581	NM_006513 seryl-tRNA synthetase SARS chr1p13.3-p13.1 "Glycine, serine and threonine metabolism // KEGG /// Aminoacyl-tRNA biosynthesis // KEGG /// tRNA_Synthetases // GenMAPP"
231894_at	-1.36502	chr1p13.3-p13.1	109469923	AU147785 "CDNA FLJ12277 fis, clone MAMMA1001711" --- --- ---
204029_at	-1.36211	chr1p21	109504682	NM_001408 "cadherin, EGF LAG seven-pass G-type receptor 2 (flamingo homolog, Drosophila)" CELSR2 chr1p21 GPCRs_Other // GenMAPP
36499_at	-1.35909	chr1p21	109506613	D87469 "cadherin, EGF LAG seven-pass G-type receptor 2 (flamingo homolog, Drosophila)" CELSR2 chr1p21 GPCRs_Other // GenMAPP
201896_s_at	-1.55862	chr1p13.3	109534231	BC001425 differential display and activated by p53 DDA3 chr1p13.3 ---
224818_at	-1.55673	chr1p21.3-p13.1|1p21.3-p13.1	109564234	BE622952 sortilin 1 SORT1 chr1p21.3-p13.1 ---
212797_at	-1.55663	chr1p21.3-p13.1|1p21.3-p13.1	109567116	BE742268 --- --- --- ---
212807_s_at	-1.55644	chr1p21.3-p13.1|1p21.3-p13.1	109567116	BF447105 --- --- --- ---
201274_at	-1.15024	chr1p13	109656514	NM_002790 "proteasome (prosome, macropain) subunit, alpha type, 5" PSMA5 chr1p13 Proteasome // KEGG /// Proteasome_Degradation // GenMAPP
230611_at	-1.14303	chr1p13.3	109735861	AW271199 hypothetical protein LOC284612 LOC284612 chr1p13.3 ---
230038_at	-1.13498	chr1p13.3	109746086	N93313 ataxin 7-like 1 ATXN7L2 chr1p13.3 ---
226718_at	-1.12719	chr1p13.3	109758841	AA001423 amphoterin-induced gene KIAA1163 chr1p13.3 ---
244618_at	-1.33001	chr1p13.3	109801195	W58255 --- --- --- GPCRs_Other // GenMAPP
201180_s_at	-1.32094	chr1p13	109803322	J03198 "guanine nucleotide binding protein (G protein), alpha inhibiting activity polypeptide 3" GNAI3 chr1p13 G_Protein_Signaling // GenMAPP /// S1P_Signaling // GenMAPP
201181_at	-1.31134	chr1p13	109803342	NM_006496 "guanine nucleotide binding protein (G protein), alpha inhibiting activity polypeptide 3" GNAI3 chr1p13 G_Protein_Signaling // GenMAPP /// S1P_Signaling // GenMAPP
201179_s_at	-1.30263	chr1p13	109803384	J03005 "guanine nucleotide binding protein (G protein), alpha inhibiting activity polypeptide 3" GNAI3 chr1p13 G_Protein_Signaling // GenMAPP /// S1P_Signaling // GenMAPP
212360_at	-1.29481	chr1p13.3	109874500	AI916249 adenosine monophosphate deaminase 2 (isoform L) AMPD2 chr1p13.3 Purine metabolism // KEGG
210912_x_at	-1.28572	chr1p13.3	109910785	M99422 glutathione S-transferase M4 GSTM4 chr1p13.3 Glutathione metabolism // KEGG
204149_s_at	-1.27643	chr1p13.3	109910790	NM_000850 glutathione S-transferase M4 GSTM4 chr1p13.3 Glutathione metabolism // KEGG
204418_x_at	-1.27415	chr1p13.3	109922763	NM_000848 glutathione S-transferase M1 GSTM1 chr1p13.3 Glutathione metabolism // KEGG
215333_x_at	-1.27191	chr1p13.3	109942507	X08020 glutathione S-transferase M1 GSTM1 chr1p13.3 Glutathione metabolism // KEGG
204550_x_at	-1.26802	chr1p13.3	109942522	NM_000561 glutathione S-transferase M1 GSTM1 chr1p13.3 Glutathione metabolism // KEGG
205752_s_at	-1.26521	chr1p13.3	109966918	NM_000851 glutathione S-transferase M5 GSTM5 chr1p13.3 Glutathione metabolism // KEGG
202554_s_at	-1.26387	chr1p13.3	109990394	AL527430 glutathione S-transferase M3 (brain) GSTM3 chr1p13.3 Glutathione metabolism // KEGG /// Circadian_Exercise // GenMAPP
209716_at	-1.25581	chr1p21-p13	110165542	M37435 colony stimulating factor 1 (macrophage) CSF1 chr1p21-p13 ---
207082_at	-1.24761	chr1p21-p13	110165563	NM_000757 colony stimulating factor 1 (macrophage) CSF1 chr1p21-p13 ---
200848_at	-1.23972	chr1p13.2	110239437	AA479488 S-adenosylhomocysteine hydrolase-like 1 AHCYL1 chr1p13.2 ---
200849_s_at	-1.23855	chr1p13.2	110239437	AI589266 S-adenosylhomocysteine hydrolase-like 1 AHCYL1 chr1p13.2 ---
200850_s_at	-1.23753	chr1p13.2	110239759	NM_006621 S-adenosylhomocysteine hydrolase-like 1 AHCYL1 chr1p13.2 ---
207464_at	-1.23656	chr1p13.2	110273443	NM_014121 S-adenosylhomocysteine hydrolase-like 1 AHCYL1 chr1p13.2 ---
225226_at	-1.23558	chr1p13.3	110289284	AB051548 "family with sequence similarity 40, member A" FAM40A chr1p13.3 ---
207690_at	-1.23589	chr1p21-p13	110314657	NM_006492 aristaless-like homeobox 3 ALX3 chr1p21-p13 ---
228944_at	-1.23626	chr1p13.3	110316831	AI076018 --- --- --- ---
1568931_at	-1.2356	chr1p13.3	110439330	BC026113 --- --- --- ---
229925_at	-1.23505	chr1p13.3	110455257	AI333058 hypothetical protein LOC284462 LOC284462 chr1p13.2 ---
235467_s_at	-1.23452	chr1p21	110487311	BF969982 "potassium voltage-gated channel, Shaw-related subfamily, member 4" KCNC4 chr1p21 ---
228436_at	-1.23399	chr1p21	110488077	BF061003 "potassium voltage-gated channel, Shaw-related subfamily, member 4" KCNC4 chr1p21 ---
241984_at	-1.16744	chr14q24.3-q32.11	110547731	BF984444 checkpoint suppressor 1 CHES1 chr14q24.3-q32.11 ---
222494_at	-1.09707	chr14q24.3-q32.11	110548792	AW051527 checkpoint suppressor 1 CHES1 chr14q24.3-q32.11 ---
218031_s_at	-1.0313	chr14q24.3-q32.11	110549851	NM_018589 checkpoint suppressor 1 CHES1 chr14q24.3-q32.11 ---
1559922_at	-1.01148	chr1p13.3	110592068	AF086464 --- --- --- ---
229291_at	-1.01035	chr1p13.3	110592662	AI743545 --- --- --- ---
219286_s_at	-1.01433	chr1p13	110594106	NM_022768 RNA binding motif protein 15 RBM15 chr1p13 ---
232971_at	-1.03542	chr1p13	110595321	AK025596 RNA binding motif protein 15 RBM15 chr1p13 ---
1555760_a_at	-1.03524	chr1p13	110600202	AF364037 RNA binding motif protein 15 RBM15 chr1p13 ---
1555762_s_at	-1.18534	chr1p13	110600971	AF364036 RNA binding motif protein 15 RBM15 chr1p13 ---
205234_at	-1.34445	chr1p13.3	110617546	NM_004696 "solute carrier family 16 (monocarboxylic acid transporters), member 4" SLC16A4 chr1p13.3 ---
228455_at	-1.46226	chr1p13.3	110627174	AI092824 "CDNA FLJ43677 fis, clone SYNOV4009295" --- --- ---
202299_s_at	-1.48286	chr1p13.3	110655920	NM_006402 hepatitis B virus x interacting protein HBXIP chr1p13.3 ---
202300_at	-1.50246	chr1p13.3	110655920	NM_006402 hepatitis B virus x interacting protein HBXIP chr1p13.3 ---
239118_at	-1.52247	chr1p13	110848244	BF513715 "potassium voltage-gated channel, shaker-related subfamily, member 2" KCNA2 chr1p13 ---
203416_at	-1.52622	chr1p13	111127836	NM_000560 CD53 antigen CD53 chr1p13 ---
242946_at	-1.52973	chr1p13	111151754	AW293276 --- --- --- ---
220235_s_at	-1.47237	chr1p13.3	111202009	NM_018372 receptor-interacting factor 1 RIF1 chr1p13.3 ---
225228_at	-1.41174	chr1p13.3	111371708	AI474054 hypothetical protein MGC54289 MGC54289 chr1p13.3 ---
225230_at	-1.40569	chr1p13.3	111371708	AI735261 hypothetical protein MGC54289 MGC54289 chr1p13.3 ---
1561884_at	-1.46666	chr1p13.3	111394318	AL833102 choline/ethanolaminephosphotransferase CEPT1 chr1p13.2 ---
219375_at	-1.52287	chr1p13.3	111394923	NM_006090 choline/ethanolaminephosphotransferase CEPT1 chr1p13.3 ---
236327_at	-1.57156	chr1p13.3	111422477	AA767373 --- --- --- ---
239797_at	-1.57121	chr1p13.3	111429756	AA503877 --- --- --- ---
221081_s_at	-1.57091	chr1p13.3	111441844	NM_024901 hypothetical protein FLJ22457 FLJ22457 chr1p13.3 ---
213060_s_at	-1.57053	chr1p13.3	111493505	U58515 chitinase 3-like 2 CHI3L2 chr1p13.3 ---
228100_at	-1.57006	chr1p13.2	111601223	AI830073 --- --- --- ---
205432_at	-1.585	chr1p13	111668978	NM_002557 "oviductal glycoprotein 1, 120kDa (mucin 9, oviductin)" OVGP1 chr1p13 ---
201420_s_at	-1.48461	chr1p13.2	111694646	BF975273 MEP50 protein MEP50 chr1p13.2 ---
201421_s_at	-1.37742	chr1p13.2	111694937	NM_024102 MEP50 protein MEP50 chr1p13.2 ---
211755_s_at	-1.37694	chr1p13.2	111704147	BC005960 "ATP synthase, H+ transporting, mitochondrial F0 complex, subunit b, isoform 1 /// ATP synthase, H+ transporting, mitochondrial F0 complex, subunit b, isoform 1" ATP5F1 chr1p13.2 Electron_Transport_Chain // GenMAPP
242398_x_at	-1.37648	chr1p13.2	111706327	AA605121 --- --- --- ---
228532_at	-1.8971	chr1p13.2	111728455	AW662189 hypothetical protein MGC24133 MGC24133 chr1p13.2 ---
223660_at	-2.43378	chr1p13.2	111738013	AF226731 AD026 protein AD026 chr1p13.2 ---
206171_at	-2.43426	chr1p21-p13	111754096	NM_000677 adenosine A3 receptor ADORA3 chr1p21-p13 GPCRs_Class_A_Rhodopsin-like // GenMAPP /// GPCRs_Other // GenMAPP /// Nucleotide_GPCRs // GenMAPP
237904_at	-2.41804	chr1p21-p13	111756109	BF056965 --- --- --- ---
202362_at	-1.71238	chr1p13.3	111796881	NM_002884 "RAP1A, member of RAS oncogene family" RAP1A chr1p13.3 Integrin-mediated_cell_adhesion // GenMAPP
228548_at	-0.976547	chr1p13.3	111969540	AU126086 "RAP1A, member of RAS oncogene family" RAP1A chr1p13.3 Integrin-mediated_cell_adhesion // GenMAPP
229382_at	-0.933311	chr1p13.2	111977389	AW149270 hypothetical protein LOC284465 LOC284465 chr1p13.2 ---
241809_at	-0.910279	chr1p13.2	111978040	BE906233 hypothetical protein LOC284465 LOC284465 chr1p13.2 ---
220476_s_at	-1.11773	chr1pter-q31.3	111981169	NM_019099 hypothetical protein LOC55924 LOC55924 chr1pter-q31.3 ---
223331_s_at	-1.31111	chr1p21.1-p13.2	112010579	AF106019 DEAD (Asp-Glu-Ala-Asp) box polypeptide 20 DDX20 chr1p21.1-p13.2 ---
224315_at	-1.30039	chr1p21.1-p13.2	112015060	AL133598 DEAD (Asp-Glu-Ala-Asp) box polypeptide 20 DDX20 chr1p21.1-p13.2 ---
214731_at	-1.25949	chr1p13.2	112651190	AB037854 hypothetical protein DKFZp547A023 DKFZp547A023 chr1p13.2 ---
240868_at	-1.30548	chr1p13.2	112653033	AI021983 hypothetical protein DKFZp547A023 DKFZp547A023 chr1p13.2 ---
231822_at	-1.35586	chr1p13.2	112666855	AI921883 hypothetical protein DKFZp547A023 DKFZp547A023 chr1p13.2 ---
226000_at	-1.34805	chr1p13.2	112714141	AI423056 hypothetical protein DKFZp547A023 DKFZp547A023 chr1p13.2 ---
239525_at	-1.34668	chr1p13.2	112715160	AI733041 hypothetical protein DKFZp547A023 DKFZp547A023 chr1p13.2 ---
206458_s_at	-1.34533	chr1p13	112763907	NM_024494 "wingless-type MMTV integration site family, member 2B" WNT2B chr1p13 Wnt_signaling // GenMAPP
206459_s_at	-1.32897	chr1p13	112763907	AB045117 "wingless-type MMTV integration site family, member 2B" WNT2B chr1p13 Wnt_signaling // GenMAPP
236123_at	-1.31156	chr1p13.2	112778188	BE220209 "CDNA FLJ45668 fis, clone CTONG3002588" --- --- ---
219964_at	-1.29526	chr1p13.2	112778925	NM_017744 suppression of tumorigenicity 7 like ST7L chr1p13.2 ---
233141_s_at	-1.27478	chr1p13.2	112779945	AK021719 suppression of tumorigenicity 7 like ST7L chr1p13.2 ---
238512_at	-1.26807	chr1p13.2	112783793	BF961733 --- --- --- ---
1552738_a_at	-1.26156	chr1p13.2	112796468	NM_138729 suppression of tumorigenicity 7 like ST7L chr1p13.2 ---
1552739_s_at	-1.26166	chr1p13.2	112796468	NM_138729 suppression of tumorigenicity 7 like ST7L chr1p13.2 ---
216123_x_at	-1.26172	chr1p13.2	112821935	AK024158 "CDNA FLJ14096 fis, clone MAMMA1000752" --- --- ---
230079_at	-1.26015	chr1p13.2	112865119	BF109854 suppression of tumorigenicity 7 like ST7L chr1p13.2 ---
208374_s_at	-1.25865	chr1p13.2	112874508	NM_006135 "capping protein (actin filament) muscle Z-line, alpha 1" CAPZA1 chr1p13.1 ---
223849_s_at	-1.27258	chr1p13.2	112929508	BC002548 "Mov10, Moloney leukemia virus 10, homolog (mouse)" MOV10 chr1p13.2 ---
1560817_at	-1.27088	chr1p13.2	112948329	BM146472 "Mov10, Moloney leukemia virus 10, homolog (mouse)" MOV10 chr1p13.1 ---
200885_at	-1.26916	chr1p13.1	112955805	NM_005167 "ras homolog gene family, member C" RHOC chr1p13.1 ---
229484_at	-1.2674	chr1p13.2	112964661	AW117553 "protein phosphatase 2a, catalytic subunit, zeta isoform" PPP2CZ chr1p13.1 ---
202234_s_at	-1.26526	chr1p12	113166510	BF511091 "solute carrier family 16 (monocarboxylic acid transporters), member 1" SLC16A1 chr1p12 ---
202235_at	-1.26304	chr1p12	113166510	BF511091 "solute carrier family 16 (monocarboxylic acid transporters), member 1" SLC16A1 chr1p12 ---
209900_s_at	-1.26114	chr1p12	113166894	AL162079 "solute carrier family 16 (monocarboxylic acid transporters), member 1" SLC16A1 chr1p12 ---
202236_s_at	-1.25894	chr1p12	113167491	NM_003051 "solute carrier family 16 (monocarboxylic acid transporters), member 1" SLC16A1 chr1p12 ---
1557918_s_at	-1.25681	chr1p12	113172353	AU131482 "solute carrier family 16 (monocarboxylic acid transporters), member 1" SLC16A1 chr1p12 ---
205953_at	-1.25291	chr1p13.1	113327872	NM_014813 leucine-rich repeats and immunoglobulin-like domains 2 LRIG2 chr1p13.1 ---
242164_s_at	-1.2547	chr1p13.1	113354881	BF433654 leucine-rich repeats and immunoglobulin-like domains 2 LRIG2 chr1p13.1 ---
238653_at	-1.25722	chr1p13.1	113386503	BF967997 leucine-rich repeats and immunoglobulin-like domains 2 LRIG2 chr1p13.1 ---
213414_s_at	-1.26183	chr19q13.2	113423622	BE259729 ribosomal protein S19 RPS19 chr19q13.2 Ribosomal_Proteins // GenMAPP
202648_at	-1.26088	chr19q13.2	113423623	BC000023 --- --- --- Ribosomal_Proteins // GenMAPP
230409_at	-1.26309	chr1p12-p11.2	113658366	AI738585 --- --- --- ---
226770_at	-1.26499	chr1p12-p11.2	113845143	AI692181 membrane-associated guanylate kinase-related (MAGI-3) MAGI-3 chr1p12-p11.2 ---
205702_at	-1.26336	chr1p13	113951820	NM_006608 putative homeodomain transcription factor 1 PHTF1 chr1p13 ---
235844_at	-1.26169	chr1p13	113954931	AW517261 putative homeodomain transcription factor 1 PHTF1 chr1p13 ---
210191_s_at	-1.25551	chr1p13	113958490	BC002447 putative homeodomain transcription factor 1 PHTF1 chr1p13 ---
215285_s_at	-1.2492	chr1p13	113960428	AA927671 putative homeodomain transcription factor 1 PHTF1 chr1p13 ---
213694_at	-1.24243	chr1p13.2	114016495	AW027347 hypothetical protein FLJ11220 FLJ11220 chr1p13.1 ---
222788_s_at	-1.24187	chr1p13.2	114019095	BE888593 round spermatid basic protein 1 RSBN1 chr1p13.2 ---
222789_at	-1.24814	chr1p13.2	114019095	R45958 round spermatid basic protein 1 RSBN1 chr1p13.2 ---
222790_s_at	-1.25658	chr1p13.2	114019095	AK022166 round spermatid basic protein 1 RSBN1 chr1p13.2 ---
222791_at	-1.25716	chr1p13.2	114019095	AK022166 round spermatid basic protein 1 RSBN1 chr1p13.2 ---
236539_at	-1.25807	chr1p13.3-p13.1	114068474	AW665758 "protein tyrosine phosphatase, non-receptor type 22 (lymphoid)" PTPN22 chr1p13.3-p13.1 ---
242013_at	-1.25235	chr1p13.2	114132834	BF445012 "CDNA: FLJ22588 fis, clone HSI02845" --- --- ---
231962_at	-1.25244	chr1p13.2	114149411	AW072594 "adaptor-related protein complex 4, beta 1 subunit" AP4B1 chr1p13.2 ---
231714_s_at	-1.25224	chr1p13.2	114149722	NM_006594 "adaptor-related protein complex 4, beta 1 subunit" AP4B1 chr1p13.2 ---
222889_at	-1.25202	chr1p13.2	114160020	AI703304 "DNA cross-link repair 1B (PSO2 homolog, S. cerevisiae)" DCLRE1B chr1p13.2 ---
219490_s_at	-1.25168	chr1p13.2	114160038	NM_022836 "DNA cross-link repair 1B (PSO2 homolog, S. cerevisiae)" DCLRE1B chr1p13.2 ---
1552516_a_at	-1.24636	chr1p13.2	114184037	NM_152696 homeodomain interacting protein kinase 1 HIPK1 chr1p13.2 ---
212291_at	-1.24032	chr1p13.2	114218103	AI393355 homeodomain interacting protein kinase 1 HIPK1 chr1p13.2 ---
212293_at	-1.23429	chr1p13.2	114218103	BG111260 homeodomain interacting protein kinase 1 HIPK1 chr1p13.2 ---
218162_at	-1.22951	chr1p13.2	114234120	NM_020190 olfactomedin-like 3 OLFML3 chr1p13.2 ---
244227_at	-1.22961	chr1p13.2	114346409	AI863338 synaptotagmin VI SYT6 chr1p13.2 ---
240267_at	-1.23009	chr1p13.2	114400191	AI686283 --- --- --- ---
212435_at	-1.2315	chr1p13.1	114647444	AA205593 MRNA; cDNA DKFZp586K1123 (from clone DKFZp586K1123) --- --- ---
212436_at	-1.22886	chr1p13.1	114647444	AI967961 MRNA; cDNA DKFZp586K1123 (from clone DKFZp586K1123) --- --- ---
210266_s_at	-1.22889	chr1p13.1	114652284	AF220137 tripartite motif-containing 33 TRIM33 chr1p13.1 ---
239716_at	-1.22898	chr1p13.1	114668869	AA908970 --- --- --- ---
203053_at	-1.22905	chr1p21-p13.3	114822226	NM_005872 breast carcinoma amplified sequence 2 BCAS2 chr1p21-p13.3 ---
230769_at	-1.20767	chr1p13.2-p13.1	114837512	AI916261 FLJ37099 protein FLJ37099 chr1p13.2-p13.1 ---
224985_at	-1.18816	chr1p22	114959131	BE964484 --- --- --- G_Protein_Signaling // GenMAPP /// MAPK_Cascade // GenMAPP
202646_s_at	-1.18835	chr1p22	114961552	AA167775 upstream of NRAS UNR chr1p22 ---
202647_s_at	-1.19478	chr1p13.2	114961626	NM_002524 neuroblastoma RAS viral (v-ras) oncogene homolog NRAS chr1p13.2 G_Protein_Signaling // GenMAPP /// MAPK_Cascade // GenMAPP
222975_s_at	-1.20081	chr1p22	114971578	AI423180 upstream of NRAS UNR chr1p22 ---
219939_s_at	-1.14852	chr1p22	114971994	NM_007158 upstream of NRAS UNR chr1p22 ---
228026_at	-1.14274	chr1p13.1	115024148	AI983535 --- --- --- ---
204665_at	-1.13696	chr1p13.1	115027437	NM_025073 --- --- --- ---
204666_s_at	-1.14357	chr1p13.1	115027438	NM_025073 hypothetical protein FLJ21168 FLJ21168 chr1p13.1 ---
221705_s_at	-1.14963	chr1p13.1	115028158	BC005934 hypothetical protein FLJ21168 /// hypothetical protein FLJ21168 FLJ21168 chr1p13.1 ---
225010_at	-1.15835	chr10q21	115169079	AK024913 coiled-coil domain containing 6 CCDC6 chr10q21 ---
227233_at	-1.15454	chr1p13.1	115302581	AU147132 tetraspan 2 TSPAN-2 chr1p13.1 ---
227236_at	-1.15496	chr1p13.1	115302581	AI743596 tetraspan 2 TSPAN-2 chr1p13.1 ---
214606_at	-1.25558	chr1p13.1	115304712	BF129969 tetraspan 2 TSPAN-2 chr1p13.1 ---
229997_at	-1.26283	chr1p11-p13.1	115939953	AA789332 "vang-like 1 (van gogh, Drosophila)" VANGL1 chr1p11-p13.1 ---
219330_at	-1.26825	chr1p11-p13.1	115946966	NM_024062 "vang-like 1 (van gogh, Drosophila)" VANGL1 chr1p11-p13.1 ---
229492_at	-1.31755	chr1p11-p13.1	115949658	R85437 --- --- --- ---
215228_at	-1.35274	chr1p12-p11	116091042	AA166895 nescient helix loop helix 2 NHLH2 chr1p12-p11 ---
228497_at	-1.35341	chr1p13.1	116317423	AI279062 "solute carrier family 22 (organic cation transporter), member 15" SLC22A15 chr1p13.1 ---
220948_s_at	-1.35321	chr1p21	116638676	NM_000701 "ATPase, Na+/K+ transporting, alpha 1 polypeptide" ATP1A1 chr1p21 ---
1559376_at	-1.35845	chr1p12	116653663	BI827290 hypothetical protein MGC16179 MGC16179 chr1p12 ---
205173_x_at	-1.43643	chr1p13	116769198	NM_001779 "CD58 antigen, (lymphocyte function-associated antigen 3)" CD58 chr1p13 ---
216322_at	-1.57291	chr1p13	116773894	D28586 --- --- --- ---
216942_s_at	-1.56793	chr1p13	116773894	D28586 "CD58 antigen, (lymphocyte function-associated antigen 3)" CD58 chr1p13 ---
243931_at	-1.56277	chr1p13	116774964	R64696 --- --- --- ---
211744_s_at	-1.2967	chr1p13	116776460	BC005930 "CD58 antigen, (lymphocyte function-associated antigen 3) /// CD58 antigen, (lymphocyte function-associated antigen 3)" CD58 chr1p13 ---
202421_at	-1.00859	chr1p13	116829071	AB007935 "immunoglobulin superfamily, member 3" IGSF3 chr1p13 ---
224937_at	-1.00314	chr1p13.1	117164730	BF311866 prostaglandin F2 receptor negative regulator PTGFRN chr1p13.1 ---
224950_at	-0.997845	chr1p13.1	117164730	BF476250 prostaglandin F2 receptor negative regulator PTGFRN chr1p13.1 ---
207167_at	-1.12291	chr1p13	117256475	NM_004258 "immunoglobulin superfamily, member 2" IGSF2 chr1p13 ---
204407_at	-1.25673	chr1p22	117314996	AF080255 "transcription termination factor, RNA polymerase II" TTF2 chr1p22 ---
242056_at	-1.24906	chr1p13.1	117365725	AI793200 tripartite motif-containing 45 TRIM45 chr1p13.1 ---
219923_at	-1.21989	chr1p13.1	117366849	NM_025188 tripartite motif-containing 45 TRIM45 chr1p13.1 ---
1552481_s_at	-1.19238	chr1p13	117622112	NM_006699 "mannosidase, alpha, class 1A, member 2" MAN1A2 chr1p13 ---
217920_at	-1.18423	chr1p13	117622138	H97940 "mannosidase, alpha, class 1A, member 2" MAN1A2 chr1p13 ---
217922_at	-1.16334	chr1p13	117622138	AL157902 "mannosidase, alpha, class 1A, member 2" MAN1A2 chr1p13 ---
220306_at	-1.13987	chr1p12	117860713	NM_017709 "family with sequence similarity 46, member C" FAM46C chr1p12 ---
226811_at	-1.12978	chr1p12	117880698	AL046017 "family with sequence similarity 46, member C" FAM46C chr1p12 ---
219473_at	-1.11943	chr1p12	118124081	NM_017686 ganglioside induced differentiation associated protein 2 GDAP2 chr1p12 ---
1554154_at	-1.1088	chr1p12	118131885	BC013132 ganglioside induced differentiation associated protein 2 GDAP2 chr1p12 ---
218882_s_at	-1.0875	chr1p13-p12	118187950	NM_006784 WD repeat domain 3 WDR3 chr1p13-p12 ---
1557593_at	-1.06678	chr1p12	118218034	AA250798 projection protein PF6 PF6 chr1p12 ---
230438_at	-1.04557	chr1p11.1	119137711	AI039005 T-box 15 TBX15 chr1p11.1 ---
222734_at	-1.03092	chr1p13.3-p13.1	119285880	BF515963 tryptophanyl tRNA synthetase 2 (mitochondrial) WARS2 chr1p13.3-p13.1 Tryptophan metabolism // KEGG /// Aminoacyl-tRNA biosynthesis // KEGG
218766_s_at	-1.01604	chr1p13.3-p13.1	119287340	NM_015836 tryptophanyl tRNA synthetase 2 (mitochondrial) WARS2 chr1p13.3-p13.1 Tryptophan metabolism // KEGG /// Aminoacyl-tRNA biosynthesis // KEGG
231156_at	-1.00076	chr1p13.3-p13.1	119639912	AW242782 --- --- --- ---
213453_x_at	-0.979042	chr12p13	119750476	BF689355 glyceraldehyde-3-phosphate dehydrogenase GAPD chr12p13 Glycolysis / Gluconeogenesis // KEGG /// Glycolysis_and_Gluconeogenesis // GenMAPP
227080_at	-0.958234	chr1p12	119874086	AW003092 hypothetical protein MGC45731 MGC45731 chr1p12 ---
201397_at	-0.936713	chr1p12	119975831	NM_006623 phosphoglycerate dehydrogenase PHGDH chr1p12 ---
240110_at	-0.921548	chr1p13-p12	120002661	AI090874 3-hydroxy-3-methylglutaryl-Coenzyme A synthase 2 (mitochondrial) HMGCS2 chr1p13-p12 Cholesterol_Biosynthesis // GenMAPP /// Synthesis_and_Degradation_of_Keton_Bodies // GenMAPP
1554436_a_at	-0.905952	chr1p13.1-p12	120048750	AY126671 "regenerating islet-derived family, member 4" REG4 chr1p13.1-p12 ---
202443_x_at	-0.890558	chr1p13-p11	120166219	AA291203 Notch homolog 2 (Drosophila) NOTCH2 chr1p13-p11 ---
202445_s_at	-0.86394	chr1p13-p11	120166219	NM_024408 Notch homolog 2 (Drosophila) NOTCH2 chr1p13-p11 ---
212377_s_at	-0.855964	chr1p13-p11	120166219	AU158495 Notch homolog 2 (Drosophila) NOTCH2 chr1p13-p11 ---
229067_at	-0.848098	chr1	120742311	BF977829 --- --- --- ---
1562288_at	-0.840301	chr1	120750655	BC038299 --- --- --- ---
1560026_at	-0.832121	chr1q32.1	141510409	BC037944 "Clone IMAGE:5285703, mRNA" --- --- ---
242232_at	-0.815768	chr1q32.1	141523613	AI652864 --- --- --- ---
242191_at	-0.798965	chr1q21.1	142171431	AI701905 LOC400781 --- chr1q21.3 ---
227926_s_at	-0.78161	chr1p36.13	142181560	AI498207 chomosome one amplified sequence 1 cyclophilin /// hypothetical protein LOC200030 /// hypothetical protein MGC8902 KIAA1245 /// LOC200030 /// MGC8902 chr1q21.2 /// chr1q21.1 ---
227927_at	-0.773418	chr1p36.13	142181560	AI498207 chomosome one amplified sequence 1 cyclophilin /// hypothetical protein LOC200030 /// hypothetical protein MGC8902 KIAA1245 /// LOC200030 /// MGC8902 chr1q21.2 /// chr1q21.1 ---
229447_x_at	-0.756772	chr1q21.1	142318839	N32025 hypothetical protein LOC200030 LOC200030 chr1q21.1 ---
212390_at	-0.74018	chr1q12	142340470	AB007923 phosphodiesterase 4D interacting protein (myomegalin) PDE4DIP chr1q12 ---
212392_s_at	-0.72456	chr1q12	142340470	AI950145 phosphodiesterase 4D interacting protein (myomegalin) PDE4DIP chr1q12 ---
244511_at	-0.712258	chr1q12	142377635	AV700591 --- --- --- ---
214099_s_at	-0.699683	chr1q12	142379635	AK001619 phosphodiesterase 4D interacting protein (myomegalin) PDE4DIP chr1q12 ---
210305_at	-0.686279	chr1q12	142440808	AB042557 phosphodiesterase 4D interacting protein (myomegalin) PDE4DIP chr1q12 ---
205872_x_at	-0.679318	chr1q12	142441243	NM_022359 phosphodiesterase 4D interacting protein (myomegalin) PDE4DIP chr1q12 ---
211751_at	-0.671714	chr1q12	142441244	BC005949 phosphodiesterase 4D interacting protein (myomegalin) /// phosphodiesterase 4D interacting protein (myomegalin) PDE4DIP chr1q12 ---
220467_at	-0.656966	chr1q21.2	142478352	NM_025032 hypothetical protein FLJ21272 FLJ21272 chr1q21.2 ---
1568609_s_at	-0.651175	chr1q21.1	142493824	AL118843 KIAA0493 protein KIAA0493 chr1q21.1 ---
236704_at	-0.645351	chr1q12	142507529	BG413366 --- --- --- ---
244859_at	-0.639523	chr1q12	142519539	R44149 --- --- --- ---
209206_at	-0.633744	chr1q21.2-q21.3	142585469	AV701283 SEC22 vesicle trafficking protein-like 1 (S. cerevisiae) SEC22L1 chr1q21.2-q21.3 ---
209207_s_at	-0.627932	chr1q21.2-q21.3	142585471	BC001364 SEC22 vesicle trafficking protein-like 1 (S. cerevisiae) SEC22L1 chr1q21.2-q21.3 ---
233020_at	-0.622092	chr1q21.2-q21.3	142602578	AU154125 "CDNA FLJ13208 fis, clone NT2RP4000218" --- --- ---
214257_s_at	-0.614607	chr1q21.2-q21.3	142605380	AA890010 --- --- --- ---
227067_x_at	-0.607115	chr1q21.2	142762407	AW024960 similar to NOTCH2 protein N2N chr1q21.2 ---
214722_at	-0.601363	chr1q21.2	142774295	AW516297 similar to NOTCH2 protein N2N chr1q21.2 ---
237917_at	-0.595507	chr1q21.1	142783494	N62721 --- --- --- ---
201008_s_at	-0.589652	chr1q21.1	142927533	AA812232 thioredoxin interacting protein TXNIP chr1q21.1 ---
201009_s_at	-0.583846	chr1q21.1	142927533	AI439556 thioredoxin interacting protein TXNIP chr1q21.1 ---
201010_s_at	-0.569811	chr1q21.1	142927625	NM_006472 thioredoxin interacting protein TXNIP chr1q21.1 ---
223269_at	-0.556876	chr1q21.1	142945279	BC004355 hypothetical protein MGC3200 MGC3200 chr1q21.1 ---
232735_at	-0.548229	chr1q21.2	142963180	AL359622 hypothetical protein LOC284615 LOC284615 chr1q21.2 ---
235036_at	-0.535754	chr1q21.1	142966193	AA923372 hypothetical protein MGC46719 MGC46719 chr1q21.1 ---
225793_at	-0.530129	chr1q21.1	142989738	AW500180 hypothetical protein MGC46719 MGC46719 chr1q21.1 ---
217856_at	-0.524646	chr1q12	142996667	AF182415 RNA binding motif protein 8A RBM8A chr1q12 ---
1554602_at	-0.51923	chr1q12	142996680	BC017770 RNA binding motif protein 8A RBM8A chr1q12 ---
214113_s_at	-0.511767	chr1q12	142999967	AI738479 RNA binding motif protein 8A RBM8A chr1q12 ---
213852_at	-0.504266	chr1q12	143001852	BG289199 RNA binding motif protein 8A RBM8A chr1q12 ---
202658_at	-0.496897	chr1q21.1	143005426	NM_003846 peroxisomal biogenesis factor 11B PEX11B chr1q21.1 ---
206766_at	-0.489544	chr1q21	143014033	AF112345 "integrin, alpha 10" ITGA10 chr1q21 Integrin-mediated_cell_adhesion // GenMAPP
231118_at	-0.482114	chr1q21.1	143055735	AW511401 hypothetical protein FLJ25124 FLJ25124 chr1q21.1 ---
203035_s_at	-0.474553	chr1q21	143067103	NM_006099 "protein inhibitor of activated STAT, 3" PIAS3 chr1q21 ---
229044_at	-0.470557	chr1q21.1	143074858	AA284522 hypothetical protein FLJ34433 FLJ34433 chr1q21.1 ---
1561847_at	-0.466628	chr1q21.1	143075465	AA481984 hypothetical protein FLJ34433 FLJ34433 chr1q21.1 ---
210573_s_at	-0.462739	chr1q21.1	143081661	BC004424 polymerase (RNA) III (DNA directed) polypeptide C (62kD) POLR3C chr1q21.1 ---
209382_at	-0.455372	chr1q21.1	143081665	U93867 polymerase (RNA) III (DNA directed) polypeptide C (62kD) POLR3C chr1q21.1 ---
239134_at	-0.447954	chr1q21.1	143081956	AA521106 --- --- --- ---
212742_at	-0.444023	chr1q21.1	143100098	AL530462 zinc finger protein 364 ZNF364 chr1q21.1 ---
239383_at	-0.439996	chr1q21.1	143149861	AW023610 --- --- --- ---
223531_x_at	-0.436586	chr1p36.13-q31.3	143368971	AF151035 G protein-coupled receptor 89 GPR89 chr1p36.13-q31.3 ---
221267_s_at	-0.433493	chr19p13.3	143546243	NM_031213 chromosome 19 open reading frame 27 /// chromosome 19 open reading frame 27 C19orf27 chr19p13.3 ---
225278_at	-0.430097	chr1q21.1	143851500	BF593382 "protein kinase, AMP-activated, beta 2 non-catalytic subunit" PRKAB2 chr1q21.1 Fatty_Acid_Synthesis // GenMAPP
1558027_s_at	-0.426762	chr1q21.1	143852258	AL552001 "protein kinase, AMP-activated, beta 2 non-catalytic subunit" PRKAB2 chr1q21.1 Fatty_Acid_Synthesis // GenMAPP
214474_at	-0.423615	chr1q21.1	143855727	NM_005399 "protein kinase, AMP-activated, beta 2 non-catalytic subunit" PRKAB2 chr1q21.1 Fatty_Acid_Synthesis // GenMAPP
208612_at	-0.420888	chr15q15	143874494	D83485 "glucose regulated protein, 58kDa" GRP58 chr15q15 ---
205776_at	-0.418248	chr1q21.1	143882653	NM_001461 flavin containing monooxygenase 5 FMO5 chr1q21.1 ---
212539_at	-0.415021	chr1q12	143939151	AI422099 chromodomain helicase DNA binding protein 1-like CHD1L chr1q12 ---
207645_s_at	-0.412682	chr1q12	143939184	NM_004284 chromodomain helicase DNA binding protein 1-like CHD1L chr1q12 ---
238070_at	-0.410487	chr1q12	143968910	AA573217 --- --- --- ---
1556988_s_at	-0.408405	chr1q12	143991932	BE220618 chromodomain helicase DNA binding protein 1-like CHD1L chr1q12 ---
204129_at	-0.406476	chr1q21	144237997	NM_004326 B-cell CLL/lymphoma 9 BCL9 chr1q21 ---
222350_at	-0.404849	chr1q21	144319695	AW969913 --- --- --- ---
218795_at	-0.403267	chr1q21	144343989	NM_016361 "acid phosphatase 6, lysophosphatidic" ACP6 chr1q21 ---
226701_at	-0.401472	chr1q21.1	144453147	AI692880 "gap junction protein, alpha 5, 40kDa (connexin 40)" GJA5 chr1q21.1 Gap_Junction_Proteins-Connexins // GenMAPP
222140_s_at	-0.399188	chr1p36.13-q31.3	144625321	AK021758 G protein-coupled receptor 89 GPR89 chr1p36.13-q31.3 ---
225463_x_at	-0.396983	chr1p36.13-q31.3	144625345	BF941168 G protein-coupled receptor 89 GPR89 chr1p36.13-q31.3 ---
220642_x_at	-0.39484	chr1p36.13-q31.3	144625362	NM_016334 G protein-coupled receptor 89 GPR89 chr1p36.13-q31.3 ---
232689_at	-0.390219	chr1q21.3	144874706	AU156837 hypothetical protein LOC284561 LOC284561 chr1q21.3 ---
1556457_s_at	-0.389483	chr1q21.1	144950037	AK097058 FLJ39739 protein FLJ39739 chr1q21.3 ---
237173_at	-0.388971	chr1q21.1	145011827	BF435597 --- --- --- ---
239005_at	-0.39049	chr1q21.1	145016942	AW675572 --- --- --- ---
209700_x_at	-0.384932	chr1q12	145032378	AB042555 phosphodiesterase 4D interacting protein (myomegalin) PDE4DIP chr1q12 ---
229872_s_at	-0.384147	chr1q21.1	145046361	AA532655 --- --- --- ---
1558579_at	-0.383606	chr1q21.1	145644047	AK095105 "CDNA FLJ37786 fis, clone BRHIP2028480" --- --- ---
228158_at	-0.38305	chr1q21.1	145712384	AI623211 --- --- --- ---
236679_x_at	-0.382783	chr1q21.1	145725853	AA846096 --- --- --- ---
243367_at	-0.382703	chr1q21.1	145732910	AI018561 --- --- --- ---
235185_s_at	-0.382741	chr1q21.1	146066735	AA713827 Hypothetical gene supported by AK123662 --- chr1q21.3 ---
1564204_at	-0.382903	chr1q21.1	146389233	AK090660 Similar to hypothetical protein MGC8902 --- chr1q21.3 ---
222001_x_at	-0.383022	chr1q21.1	146389544	AI160126 LOC400775 --- chr1q21.2 ---
1563483_at	-0.385154	chr1q21.1	146389562	AB007962 KIAA0493 protein KIAA0493 chr1q21.1 ---
227383_at	-0.382777	chr1q21.1	146393269	AW340595 "Clone IMAGE:6061696, mRNA" --- --- ---
227384_s_at	-0.380413	chr1q21.1	146393269	AW340595 "Clone IMAGE:6061696, mRNA" --- --- ---
232615_at	-0.378636	chr1q21.1	146397920	AA632758 "CDNA: FLJ22765 fis, clone KAIA1180" --- --- ---
229429_x_at	-0.376884	chr1q21.1	146429436	AA863228 LOC400775 --- chr1q21.2 ---
216950_s_at	-0.374183	chr1q21.2-q21.3	146567318	X14355 "Fc fragment of IgG, high affinity Ia, receptor for (CD64)" FCGR1A chr1q21.2-q21.3 ---
207046_at	-0.371384	chr1q21	146617293	NM_003548 "histone 2, H4" HIST2H4 chr1q21 ---
218279_s_at	-0.368578	chr1q21.2	146626823	BC001629 --- --- --- ---
227943_at	-0.366665	chr1q21.2	146629642	AI798680 --- --- --- ---
218280_x_at	-0.364862	chr1q21.2	146635700	NM_003516 "histone 2, H2aa" HIST2H2AA chr1q21.2 ---
214290_s_at	-0.3631	chr1q21.2	146635729	AI313324 "histone 2, H2aa" HIST2H2AA chr1q21.2 ---
202708_s_at	-0.361294	chr1q21-q23	146669082	NM_003528 "histone 2, H2be" HIST2H2BE chr1q21-q23 ---
219345_at	-0.359485	chr1p36.13-q31.3	146684632	NM_016074 CGI-143 protein CGI-143 chr1p36.13-q31.3 ---
205076_s_at	-0.360309	chr1q12-q21	146713616	NM_006697 cisplatin resistance associated CRA chr1q12-q21 ---
229488_at	-0.360834	chr1q21.2	146725306	AW450442 "zinc finger, A20 domain containing 1" ZA20D1 chr1q21.3 ---
227436_at	-0.361203	chr1q21.2	146725840	BG291552 "zinc finger, A20 domain containing 1" ZA20D1 chr1q21.3 ---
238994_at	-0.363074	chr1q21.2	146748511	AW022496 "zinc finger, A20 domain containing 1" ZA20D1 chr1q21.3 ---
209268_at	-0.361061	chr1q21-q22	146852942	AF165513 vacuolar protein sorting 45A (yeast) VPS45A chr1q21-q22 ---
218223_s_at	-0.358993	chr1q21.2	146936173	NM_016274 CK2 interacting protein 1; HQ0024c protein CKIP-1 chr1q21.2 ---
221505_at	-0.357578	chr1q21.2	147003792	AW612574 "acidic (leucine-rich) nuclear phosphoprotein 32 family, member E" ANP32E chr1q21.2 ---
229128_s_at	-0.356226	chr1q21.2	147005026	AI697657 --- --- --- ---
208103_s_at	-0.359583	chr1q21.2	147005753	NM_030920 "acidic (leucine-rich) nuclear phosphoprotein 32 family, member E /// acidic (leucine-rich) nuclear phosphoprotein 32 family, member E" ANP32E chr1q21.2 ---
219464_at	-0.358456	chr1q21	147043290	NM_012113 carbonic anhydrase XIV CA14 chr1q21 Nitrogen metabolism // KEGG
237327_at	-0.35721	chr1p36.13-q31.3	147050508	BE220031 likely ortholog of C. elegans anterior pharynx defective 1A APH-1A chr1p36.13-q31.3 Nitrogen metabolism // KEGG
218389_s_at	-0.355945	chr1p36.13-q31.3	147050878	NM_016022 likely ortholog of C. elegans anterior pharynx defective 1A APH-1A chr1p36.13-q31.3 ---
1554417_s_at	-0.354771	chr1p36.13-q31.3	147051518	AY113699 likely ortholog of C. elegans anterior pharynx defective 1A APH-1A chr1p36.13-q31.3 ---
219506_at	-0.353654	chr1q21.2	147058270	NM_024579 hypothetical protein FLJ23221 FLJ23221 chr1q21.2 ---
227285_at	-0.352319	chr1q21.2	147068941	AW080835 hypothetical protein BC017397 LOC148523 chr1q21.2 ---
202251_at	-0.351021	chr1q21.1	147107090	NM_004698 PRP3 pre-mRNA processing factor 3 homolog (yeast) PRPF3 chr1q21.1 ---
212553_at	-0.349853	chr1q21.2	147243078	AK026120 KIAA0460 protein KIAA0460 chr1q21.2 ---
235415_at	-0.348789	chr1q21.2	147259140	BE781857 --- --- --- ---
226527_at	-0.347321	chr1q21.2	147260403	AI569785 --- --- --- ---
221189_s_at	-0.345871	chr1q21.2	147272962	NM_025150 threonyl-tRNA synthetase FLJ12528 chr1q21.2 ---
209365_s_at	-0.349563	chr1q21	147293727	U65932 extracellular matrix protein 1 ECM1 chr1q21 ---
226071_at	-0.36441	chr1q21.2	147342746	AF217974 thrombospondin repeat containing 1 TSRC1 chr1q21.2 ---
214056_at	-0.361339	chr1q21	147360039	BF981280 --- --- --- Apoptosis // GenMAPP /// Apoptosis // GenMAPP
214057_at	-0.359981	chr1q21	147360039	H71805 --- --- --- Apoptosis // GenMAPP /// Apoptosis // GenMAPP
200796_s_at	-0.356624	chr1q21	147360105	BF594446 myeloid cell leukemia sequence 1 (BCL2-related) MCL1 chr1q21 Apoptosis // GenMAPP /// Apoptosis // GenMAPP
200797_s_at	-0.353063	chr1q21	147360105	AI275690 myeloid cell leukemia sequence 1 (BCL2-related) MCL1 chr1q21 Apoptosis // GenMAPP /// Apoptosis // GenMAPP
200798_x_at	-0.349893	chr1q21	147361616	NM_021960 myeloid cell leukemia sequence 1 (BCL2-related) MCL1 chr1q21 Apoptosis // GenMAPP /// Apoptosis // GenMAPP
202596_at	-0.346654	chr1q21.2	147407676	BC000436 endosulfine alpha ENSA chr1q21.2 ---
221486_at	-0.34308	chr1q21.2	147409168	AF067170 endosulfine alpha ENSA chr1q21.2 ---
221487_s_at	-0.339512	chr1q21.2	147410570	AF157510 endosulfine alpha ENSA chr1q21.2 ---
228851_s_at	-0.335764	chr1q21.2	147412594	AV726322 endosulfine alpha ENSA chr1q21.2 ---
228852_at	-0.332067	chr1q21.2	147412594	AV726322 endosulfine alpha ENSA chr1q21.2 ---
218361_at	-0.328242	chr1q21.2	147431778	NM_018178 GPP34-related protein GPP34R chr1q21.2 ---
232617_at	-0.32426	chr1q21	147516089	AK024855 cathepsin S CTSS chr1q21 ---
202901_x_at	-0.32006	chr1q21	147517930	BC002642 cathepsin S CTSS chr1q21 ---
202902_s_at	-0.315764	chr1q21	147518337	NM_004079 cathepsin S CTSS chr1q21 ---
237104_at	-0.31162	chr1q21	147534025	BE675415 --- --- --- ---
202450_s_at	-0.27734	chr1q21	147581797	NM_000396 cathepsin K (pycnodysostosis) CTSK chr1q21 ---
230619_at	-0.273889	chr1q21	147595261	AI768497 aryl hydrocarbon receptor nuclear translocator ARNT chr1q21 ---
218221_at	-0.270407	chr1q21	147595642	AL042842 aryl hydrocarbon receptor nuclear translocator ARNT chr1q21 ---
231016_s_at	-0.257607	chr1q21	147595642	BE465380 --- --- --- ---
203155_at	-0.253527	chr1q21	147711991	NM_012432 "SET domain, bifurcated 1" SETDB1 chr1q21 ---
214197_s_at	-0.249737	chr1q21	147728399	AI762193 "SET domain, bifurcated 1" SETDB1 chr1q21 ---
222212_s_at	-0.246212	chr1q21.2	147750811	AK001105 LAG1 longevity assurance homolog 2 (S. cerevisiae) LASS2 chr1q21.2 ---
221856_s_at	-0.242724	chr1q21.2	147778758	AL561943 hypothetical protein FLJ11280 FLJ11280 chr1q21.2 ---
226062_x_at	-0.239431	chr1q21.2	147778758	AB037811 hypothetical protein FLJ11280 FLJ11280 chr1q21.2 ---
210988_s_at	-0.232801	chr1q21	147794026	AF123538 TcD37 homolog HTCD37 chr1q21 ---
232490_s_at	-0.225807	chr1q21	147794032	U67085 TcD37 homolog HTCD37 chr1q21 ---
209599_s_at	-0.218586	chr1q21	147794051	AI762105 TcD37 homolog HTCD37 chr1q21 ---
209586_s_at	-0.208837	chr1q21	147794065	AF123539 TcD37 homolog HTCD37 chr1q21 ---
221222_s_at	-0.200275	chr1q21.2	147833322	NM_017860 hypothetical protein FLJ20519 FLJ20519 chr1q21.2 ---
223459_s_at	-0.192162	chr1q21.2	147833330	BE222214 hypothetical protein FLJ20519 FLJ20519 chr1q21.2 ---
239536_at	-0.174586	chr1q21.2	147835447	AW969265 --- --- --- ---
229120_s_at	-0.172869	chr1q21.2	147836531	BG150636 CDC42 small effector 1 CDC42SE1 chr1q21.2 ---
218157_x_at	-0.165438	chr1q21.2	147836532	NM_020239 CDC42 small effector 1 CDC42SE1 chr1q21.2 ---
222537_s_at	-0.164673	chr1q21.2	147836532	W44413 CDC42 small effector 1 CDC42SE1 chr1q21.2 ---
223674_s_at	-0.164559	chr1q21.2	147837662	AF286592 CDC42 small effector 1 CDC42SE1 chr1q21.2 ---
239023_at	-0.157126	chr1q21.2	147843310	AI275994 ALL1-fused gene from chromosome 1q AF1Q chr1q21 ---
211071_s_at	-0.149493	chr1q21	147852765	BC006471 ALL1-fused gene from chromosome 1q /// ALL1-fused gene from chromosome 1q AF1Q chr1q21 ---
223583_at	-0.141817	chr1q21.2	147942197	AF271774 hypothetical protein FLJ23467 FLJ23467 chr1q21.2 ---
232283_at	-0.13293	chr1q21.2	147945296	AL122088 hypothetical protein SB145 SB145 chr1q21.2 ---
218672_at	-0.123381	chr1q21.2	147951626	NM_024041 sodium channel modifier 1 SCNM1 chr1q21.2 ---
223762_at	-0.113825	chr1q12	147955543	AF177173 --- --- --- ---
202261_at	-0.105043	chr1q21	147962006	NM_005997 transcription factor-like 1 TCFL1 chr1q21 ---
210256_s_at	-0.0963525	chr1q22-q24	147984123	U78576 "phosphatidylinositol-4-phosphate 5-kinase, type I, alpha" PIP5K1A chr1q22-q24 ---
211205_x_at	-0.0871596	chr1q22-q24	147984143	U78577 "phosphatidylinositol-4-phosphate 5-kinase, type I, alpha" PIP5K1A chr1q22-q24 ---
207391_s_at	-0.0783557	chr1q22-q24	147984144	NM_003557 "phosphatidylinositol-4-phosphate 5-kinase, type I, alpha" PIP5K1A chr1q22-q24 ---
200882_s_at	-0.0695044	chr1q21.2	148040269	NM_002810 "proteasome (prosome, macropain) 26S subunit, non-ATPase, 4" PSMD4 chr1q21.2 Proteasome_Degradation // GenMAPP
211609_x_at	-0.0620812	chr1q21.2	148040305	U51007 "proteasome (prosome, macropain) 26S subunit, non-ATPase, 4 /// proteasome (prosome, macropain) 26S subunit, non-ATPase, 4" PSMD4 chr1q21.2 Proteasome_Degradation // GenMAPP
210460_s_at	-0.0555463	chr1q21.2	148040317	AB033605 "proteasome (prosome, macropain) 26S subunit, non-ATPase, 4" PSMD4 chr1q21.2 Proteasome_Degradation // GenMAPP
234924_s_at	-0.0558761	chr1q21.2	148073032	AK023105 KIAA1441 protein KIAA1441 chr1q21.2 ---
206138_s_at	-0.0563253	chr1q21	148077485	NM_002651 "phosphatidylinositol 4-kinase, catalytic, beta polypeptide" PIK4CB chr1q21 ---
206139_at	-0.0620924	chr1q21	148077485	NM_002651 --- --- --- ---
210417_s_at	-0.0631423	chr1q21	148078027	U81802 "phosphatidylinositol 4-kinase, catalytic, beta polypeptide" PIK4CB chr1q21 ---
202963_at	-0.063577	chr1q21	148126188	AW027312 "regulatory factor X, 5 (influences HLA class II expression)" RFX5 chr1q21 ---
202964_s_at	-0.0646893	chr1q21	148127484	NM_000449 "regulatory factor X, 5 (influences HLA class II expression)" RFX5 chr1q21 ---
233268_s_at	-0.0659344	chr14q23.3	148149866	AF113700 churchill domain containing 1 CHURC1 chr14q23.3 ---
202243_s_at	-0.0654185	chr1q21	148185113	NM_002796 "proteasome (prosome, macropain) subunit, beta type, 4" PSMB4 chr1q21 Proteasome // KEGG /// Proteasome_Degradation // GenMAPP
202244_at	-0.0554047	chr1q21	148185113	NM_002796 "proteasome (prosome, macropain) subunit, beta type, 4" PSMB4 chr1q21 Proteasome // KEGG /// Proteasome_Degradation // GenMAPP
228204_at	-0.0669591	chr1q21	148185113	AA630330 --- --- --- Proteasome // KEGG /// Proteasome_Degradation // GenMAPP
212153_at	-0.0803908	chr1q21.3	148188272	AB007930 pogo transposable element with ZNF domain POGZ chr1q21.3 ---
215281_x_at	-0.0961176	chr1q21.3	148212510	AK000199 pogo transposable element with ZNF domain POGZ chr1q21.3 ---
238040_at	-0.0812295	chr1q21.3	148231182	AW966903 --- --- --- ---
205807_s_at	-0.0657138	chr1q21	148325853	NM_020127 tuftelin 1 TUFT1 chr1q21 ---
221498_at	-0.0588392	chr1q21.3	148397764	BF939727 sorting nexin family member 27 SNX27 chr1q21.3 ---
244349_at	-0.0821147	chr1q21.3	148403979	AI807658 --- --- --- ---
221006_s_at	-0.101191	chr1q21.3	148454088	NM_030918 sorting nexin family member 27 /// sorting nexin family member 27 SNX27 chr1q21.3 ---
215045_at	-0.082057	chr1q21	148487953	BC004145 trinucleotide repeat containing 4 TNRC4 chr1q21 ---
237131_at	-0.0693693	chr1q21.3	148507086	AV746331 hypothetical protein FLJ36032 FLJ36032 chr1q21.3 ---
222075_s_at	-0.0722267	chr1q21.3	148552710	BE792072 ornithine decarboxylase antizyme 3 OAZ3 chr1q21.3 ---
221052_at	-0.0952578	chr1q21	148557115	NM_006862 tudor and KH domain containing TDRKH chr1q21 ---
221053_s_at	-0.119637	chr1q21	148557115	NM_006862 tudor and KH domain containing TDRKH chr1q21 ---
223530_at	-0.146897	chr1q21	148559036	AF227192 tudor and KH domain containing TDRKH chr1q21 ---
1568853_at	-0.174549	chr1q21.3	148576390	BC038201 --- --- --- ---
230428_at	-0.244493	chr1q21.3	148636309	BF590850 --- --- --- ---
229253_at	-0.267955	chr1q21	148659426	AI184512 C-terminal modulator protein CTMP chr1q21 ---
1553118_at	-0.292094	chr1q21	148659913	NM_053055 C-terminal modulator protein CTMP chr1q21 ---
243492_at	-0.317506	chr1q21	148680378	AW972653 --- --- --- ---
200872_at	-0.40759	chr1q21	148768466	NM_002966 "S100 calcium binding protein A10 (annexin II ligand, calpactin I, light polypeptide (p11))" S100A10 chr1q21 ---
238909_at	-0.49621	chr1q21	148769042	BF126155 --- --- --- ---
200660_at	-0.572694	chr1q21	148818054	NM_005620 S100 calcium binding protein A11 (calgizzarin) S100A11 chr1q21 ---
241014_at	-0.592796	chr1q21.3	149150815	H09620 hypothetical protein LOC339400 LOC339400 chr1q21.3 ---
220944_at	-0.620397	chr1q21	150115671	NM_020393 peptidoglycan recognition protein 4 PGLYRP4 chr1q21 ---
203535_at	-0.667167	chr1q21	150143402	NM_002965 S100 calcium binding protein A9 (calgranulin B) S100A9 chr1q21 ---
205863_at	-0.70905	chr1q21	150159339	NM_005621 S100 calcium binding protein A12 (calgranulin C) S100A12 chr1q21 ---
214370_at	-0.748515	chr1q21	150175580	AW238654 --- --- --- ---
202917_s_at	-0.755037	chr1q21	150175581	NM_002964 S100 calcium binding protein A8 (calgranulin A) S100A8 chr1q21 ---
217728_at	-0.762885	chr1q21	150320148	NM_014624 S100 calcium binding protein A6 (calcyclin) S100A6 chr1q21 ---
203186_s_at	-0.770318	chr1q21	150329170	NM_002961 "S100 calcium binding protein A4 (calcium protein, calvasculin, metastasin, murine placental homolog)" S100A4 chr1q21 ---
204268_at	-0.834573	chr1q21	150346893	NM_005978 S100 calcium binding protein A2 S100A2 chr1q21 ---
227998_at	-1.01226	chr1q21	150392434	AA045184 S100 calcium binding protein A16 S100A16 chr1q21 ---
218677_at	-1.00811	chr1q21.3	150399806	NM_020672 S100 calcium binding protein A14 S100A14 chr1q21.3 ---
202598_at	-1.00223	chr1q21	150404356	NM_005979 S100 calcium binding protein A13 S100A13 chr1q21 ---
205334_at	-0.994783	chr1q21	150413945	NM_006271 S100 calcium binding protein A1 S100A1 chr1q21 ---
209927_s_at	-0.650132	chr1q21.3	150419597	AF261137 DKFZP547E1010 protein DKFZP547E1010 chr1q21.3 ---
202559_x_at	-0.610427	chr1q21.3	150430021	AW005776 DKFZP547E1010 protein DKFZP547E1010 chr1q21.3 ---
202560_s_at	-0.575671	chr1q21.3	150430021	NM_015607 DKFZP547E1010 protein DKFZP547E1010 chr1q21.3 ---
223066_at	-0.452483	chr1q21.3	150444272	BC000761 SNAP-associated protein SNAPAP chr1q21.3 ---
202809_s_at	-0.456544	chr1q21.3	150548371	NM_023015 hypothetical protein FLJ21919 FLJ21919 chr1q21.3 ---
222217_s_at	-0.436373	chr1q21.3	150562144	BC003654 "solute carrier family 27 (fatty acid transporter), member 3" SLC27A3 chr1q21.3 ---
238076_at	-0.418602	chr1q21.3	150590277	AI818098 --- --- --- ---
225393_at	-0.394117	chr1q21.3	150592121	BE206212 transcription repressor p66 beta component of the MeCP1 complex P66beta chr1q21.3 ---
202860_at	-0.367289	chr1p36.13-q31.3	150715049	NM_014856 KIAA0476 KIAA0476 chr1p36.13-q31.3 ---
226307_at	-0.34339	chr1q21.3	150733079	AW504757 transducer of regulated cAMP response element-binding protein (CREB) 2 TORC2 chr1q21.3 ---
217778_at	-0.312564	chr1q21	150744659	NM_014437 "solute carrier family 39 (zinc transporter), member 1" SLC39A1 chr1q21 ---
226455_at	-0.361006	chr1q21.3	150753480	AL563283 cAMP responsive element binding protein 3-like 4 CREB3L4 chr1q21.3 ---
210434_x_at	-0.401414	chr1q21	150760060	AF151056 jumping translocation breakpoint JTB chr1q21 ---
210927_x_at	-0.392044	chr1q21	150760060	BC004239 jumping translocation breakpoint JTB chr1q21 ---
202252_at	-0.390345	chr1q21.2	150767199	NM_002870 "RAB13, member RAS oncogene family" RAB13 chr1q21.2 ---
238079_at	-0.388106	chr1q21.2	150947114	AV713323 "Clone IMAGE:6200207, mRNA" --- --- ---
214365_at	-0.369587	chr1q21.2	150953295	X04201 tropomyosin 3 TPM3 chr1q21.2 ---
223034_s_at	-0.348199	chr1q21.2	150992268	BC000152 chromosome 1 open reading frame 43 C1orf43 chr1q21.2 ---
1555225_at	-0.332004	chr1q21.2	150997768	BC008306 chromosome 1 open reading frame 43 C1orf43 chr1q21.2 ---
1555226_s_at	-0.33062	chr1q21.2	150997768	BC008306 chromosome 1 open reading frame 43 C1orf43 chr1q21.2 ---
233248_at	-0.356873	chr1q21.2	151003386	AK022028 "CDNA FLJ11966 fis, clone HEMBB1001114" --- --- ---
201377_at	-0.362491	chr1q21.3	151005727	NM_014847 ubiquitin associated protein 2-like UBAP2L chr1q21.3 ---
201378_s_at	-0.361353	chr1q21.3	151005727	NM_014847 ubiquitin associated protein 2-like UBAP2L chr1q21.3 ---
209947_at	-0.360225	chr1q21.3	151010630	BC003170 ubiquitin associated protein 2-like UBAP2L chr1q21.3 ---
214695_at	-0.396956	chr1q21.3	151040800	AW051361 --- --- --- ---
201145_at	-0.4391	chr1q21.3	151058111	NM_006118 HS1 binding protein HAX1 chr1q21.3 ---
226771_at	-0.482492	chr1q21.3	151118175	AB032963 "ATPase, Class I, type 8B, member 2" ATP8B2 chr1q21.3 ---
216873_s_at	-0.482473	chr1q21.3	151134069	AL137537 "ATPase, Class I, type 8B, member 2" ATP8B2 chr1q21.3 ---
226333_at	-0.482461	chr1q21	151252343	AV700030 interleukin 6 receptor IL6R chr1q21 ---
229910_at	-0.482428	chr1q21.3	151265033	AI797276 hypothetical protein LOC126669 LOC126669 chr1q22 ---
222480_at	-0.482418	chr1q21.3	151334125	AW779859 ubiquitin-conjugating enzyme E2Q (putative) UBE2Q chr1q21.3 ---
217978_s_at	-0.482422	chr1q21.3	151335533	NM_017582 ubiquitin-conjugating enzyme E2Q (putative) UBE2Q chr1q21.3 ---
201786_s_at	-0.515125	chr1q21.1-q21.2	151367612	NM_001111 "adenosine deaminase, RNA-specific" ADAR chr1q21.1-q21.2 ---
244040_at	-0.551348	chr1q21.3	151488260	N47474 --- --- --- ---
205902_at	-0.57935	chr1q21.3	151492989	AJ251016 "potassium intermediate/small conductance calcium-activated channel, subfamily N, member 3" KCNN3 chr1q21.3 ---
205903_s_at	-0.576792	chr1q21.3	151493498	NM_002249 "potassium intermediate/small conductance calcium-activated channel, subfamily N, member 3" KCNN3 chr1q21.3 ---
203515_s_at	-0.590896	chr1p13-q23	151710289	NM_006556 phosphomevalonate kinase PMVK chr1p13-q23 Cholesterol_Biosynthesis // GenMAPP
214176_s_at	-0.820112	chr1q22	151729625	AI348545 --- --- --- ---
214177_s_at	-0.836378	chr1q22	151729625	AI935162 pre-B-cell leukemia transcription factor interacting protein 1 PBXIP1 chr1q22 ---
212259_s_at	-0.850669	chr1q22	151729628	BF344265 pre-B-cell leukemia transcription factor interacting protein 1 PBXIP1 chr1q22 ---
207838_x_at	-0.82347	chr1q22	151730501	NM_020524 pre-B-cell leukemia transcription factor interacting protein 1 PBXIP1 chr1q22 ---
225370_at	-0.443009	chr1q22	151742575	AW291388 pygopus 2 PYGO2 chr1q22 ---
214853_s_at	-0.411455	chr1q21	151747762	AI091079 SHC (Src homology 2 domain containing) transforming protein 1 SHC1 chr1q21 Integrin-mediated_cell_adhesion // GenMAPP
201469_s_at	-0.401428	chr1q21	151747846	AI809967 SHC (Src homology 2 domain containing) transforming protein 1 SHC1 chr1q21 Integrin-mediated_cell_adhesion // GenMAPP
212541_at	-0.390941	chr1q22	151768890	AL562282 FAD-synthetase PP591 chr1q22 Riboflavin metabolism // KEGG
205661_s_at	-0.469426	chr1q22	151768915	NM_025207 FAD-synthetase PP591 chr1q22 Riboflavin metabolism // KEGG
235886_at	-0.450493	chr1q22	151830742	BF063214 --- --- --- ---
217007_s_at	-0.431322	chr1q21.3	151836834	AK000667 a disintegrin and metalloproteinase domain 15 (metargidin) ADAM15 chr1q21.3 ---
210132_at	-0.3947	chr1q21-q22	151864421	AW189015 ephrin-A3 EFNA3 chr1q21-q22 ---
202023_at	-0.356616	chr1q21-q22	151913453	NM_004428 ephrin-A1 EFNA1 chr1q21-q22 ---
219125_s_at	-0.322039	chr1q22	151921398	NM_018845 stromal cell protein LOC55974 chr1q22 ---
219373_at	-0.302923	chr1q22	151925441	NM_018973 dolichyl-phosphate mannosyltransferase polypeptide 3 DPM3 chr1q22 ---
224885_s_at	-0.245386	chr1q22	151954956	BE260771 keratinocyte associated protein 2 KRTCAP2 chr1q22 ---
233122_at	-0.227867	chr1q22	151954957	AU147619 keratinocyte associated protein 2 /// MRNA; cDNA DKFZp686L09144 (from clone DKFZp686L09144) KRTCAP2 chr1q22 ---
220909_at	-0.179205	chr1q22	151959426	NM_025058 tripartite motif-containing 46 TRIM46 chr1q22 ---
238147_at	-0.133646	chr1q22	151970193	R49313 tripartite motif-containing 46 TRIM46 chr1q22 ---
213693_s_at	-0.123243	chr1q21	151971374	AI610869 "mucin 1, transmembrane" MUC1 chr1q21 ---
207847_s_at	-0.109695	chr1q21	151971613	NM_002456 "mucin 1, transmembrane" MUC1 chr1q21 ---
211695_x_at	-0.0969609	chr1q21	151971671	AF348143 "mucin 1, transmembrane /// mucin 1, transmembrane" MUC1 chr1q21 ---
209561_at	-0.0904694	chr1q21	151978469	L38969 thrombospondin 3 THBS3 chr1q21 Inflammatory_Response_Pathway // GenMAPP
210386_s_at	-0.086461	chr1q21	151991660	BC001906 metaxin 1 MTX1 chr1q21 ---
210589_s_at	-0.0824069	chr1q21	151996689	D13287 "glucosidase, beta; acid (includes glucosylceramidase)" GBA chr1q21 Sphingoglycolipid metabolism // KEGG
213448_at	-0.0816714	chr1q21	152013918	AI693193 metaxin 1 MTX1 chr1q21 ---
209093_s_at	-0.0810038	chr1q21	152017662	K02920 "glucosidase, beta; acid (includes glucosylceramidase)" GBA chr1q21 Sphingoglycolipid metabolism // KEGG
203550_s_at	-0.0793661	chr1q21	152030081	NM_006589 chromosome 1 open reading frame 2 C1orf2 chr1q21 ---
201771_at	-0.077722	chr1q21	152038843	NM_005698 secretory carrier membrane protein 3 SCAMP3 chr1q21 ---
203229_s_at	-0.0760759	chr1q21	152045737	NM_003993 CDC-like kinase 2 CLK2 chr1q21 Phosphatidylinositol signaling system // KEGG
228741_s_at	-0.0744004	chr1q22	152060667	AA569959 hyperpolarization activated cyclic nucleotide-gated potassium channel 3 HCN3 chr1q22 ---
201275_at	-0.0895986	chr1q22	152091827	NM_002004 "farnesyl diphosphate synthase (farnesyl pyrophosphate synthetase, dimethylallyltranstransferase, geranyltranstransferase)" FDPS chr1q22 Sterols biosynthesis // KEGG /// Terpenoid biosynthesis // KEGG /// Sterols biosynthesis // KEGG /// Terpenoid biosynthesis // KEGG /// Cholesterol_Biosynthesis // GenMAPP
1552862_at	-0.106901	chr1q22	152099717	NM_173639 hypothetical protein FLJ35976 FLJ35976 chr1q22 ---
230256_at	-0.125404	chr1q22	152100078	AW009436 --- --- --- ---
206949_s_at	-0.142113	chr1q21-q22	152107376	NM_014328 RUN and SH3 domain containing 1 RUSC1 chr1q21-q22 ---
226447_at	-0.141273	chr1q22	152118131	BG290742 --- --- --- ---
222667_s_at	-0.146187	chr1q22	152119518	AI806500 "ash1 (absent, small, or homeotic)-like (Drosophila)" ASH1L chr1q22 ---
218554_s_at	-0.14471	chr1q22	152119816	NM_018489 "ash1 (absent, small, or homeotic)-like (Drosophila)" ASH1L chr1q22 ---
1554057_at	-0.143893	chr1q22	152344936	BC017347 "CDNA FLJ44595 fis, clone BLADE2004849" --- --- ---
224233_s_at	-0.143089	chr1q22	152393088	BC002535 misato FLJ10504 chr1q22 ---
222584_at	-0.142248	chr1q22	152393091	AL573591 misato FLJ10504 chr1q22 ---
218296_x_at	-0.148745	chr1q22	152393104	NM_018116 misato FLJ10504 chr1q22 ---
217836_s_at	-0.155303	chr1q22	152442321	NM_018253 YY1 associated protein YAP chr1q22 ---
227608_at	-0.163372	chr1q22	152459411	AA225118 death associated protein 3 DAP3 chr1q21-q22 ---
244803_at	-0.170281	chr1q22	152464727	AI335191 --- --- --- ---
232516_x_at	-0.177369	chr1q22	152470753	AU150385 death associated protein 3 DAP3 chr1q21-q22 ---
208822_s_at	-0.184105	chr1q21-q22	152471946	U18321 death associated protein 3 DAP3 chr1q21-q22 ---
218873_at	-0.200779	chr1q22	152532581	NM_017710 hypothetical protein FLJ20203 FLJ20203 chr1q22 ---
223555_at	-0.21931	chr1q22	152547647	AL136565 hypothetical protein FLJ20203 FLJ20203 chr1q22 ---
219846_at	-0.23841	chr1q22	152567259	NM_025174 hypothetical protein FLJ20203 FLJ20203 chr1q22 ---
1555913_at	-0.259129	chr1q22	152605197	AK098734 hypothetical protein FLJ20203 FLJ20203 chr1q22 ---
209197_at	-0.279445	chr1q21.2	152642396	AA626780 synaptotagmin XI SYT11 chr1q21.2 ---
209198_s_at	-0.299932	chr1q21.2	152642442	BC004291 synaptotagmin XI SYT11 chr1q21.2 ---
232677_at	-0.317915	chr1q21.2	152652637	AU146128 "CDNA FLJ11862 fis, clone HEMBA1006900" --- --- ---
239843_at	-0.318207	chr1q22	152681572	AI655057 --- --- --- ---
209882_at	-0.318496	chr1q22	152683139	AF084462 Ras-like without CAAX 1 RIT1 chr1q22 ---
202220_at	-0.318777	chr1q22	152695908	NM_014949 KIAA0907 protein KIAA0907 chr1q22 ---
230028_at	-0.319064	chr1q22	152699592	BF508843 KIAA0907 protein KIAA0907 chr1q22 ---
209435_s_at	-0.319346	chr1q21-q22	152729718	BC000265 rho/rac guanine nucleotide exchange factor (GEF) 2 ARHGEF2 chr1q21-q22 ---
207629_s_at	-0.319632	chr1q21-q22	152730230	NM_004723 rho/rac guanine nucleotide exchange factor (GEF) 2 ARHGEF2 chr1q21-q22 ---
1554783_s_at	-0.319244	chr1q21-q22	152730805	AF486838 rho/rac guanine nucleotide exchange factor (GEF) 2 ARHGEF2 chr1q21-q22 ---
235595_at	-0.318853	chr1q21-q22	152751083	AW299534 rho/rac guanine nucleotide exchange factor (GEF) 2 ARHGEF2 chr1q21-q22 ---
200652_at	-0.318492	chr1q21-q23	152791917	NM_003145 "signal sequence receptor, beta (translocon-associated protein beta)" SSR2 chr1q21-q23 ---
224513_s_at	-0.318247	chr1q21	152818164	BC006410 chromosome 1 open reading frame 6 /// chromosome 1 open reading frame 6 C1orf6 chr1q21 ---
218291_at	-0.31854	chr1q22	152837677	NM_014017 UDP-N-acetyl-alpha-D-galactosamine:polypeptide N-acetylgalactosaminyltransferase 14 (GalNAc-T14) GALNT14 chr2p23.2 ---
227512_at	-0.318825	chr1q22	152857184	AW248508 hypothetical protein LOC92312 LOC92312 chr1q22 ---
244225_x_at	-0.336778	chr1q22	152891925	BF701384 --- --- --- ---
212086_x_at	-0.362359	chr1q21.2-q21.3	152897531	AK026584 lamin A/C LMNA chr1q21.2-q21.3 ---
203411_s_at	-0.365478	chr1q21.2-q21.3	152897570	NM_005572 lamin A/C LMNA chr1q21.2-q21.3 ---
1554600_s_at	-0.368638	chr1q21.2-q21.3	152897589	BC033088 lamin A/C LMNA chr1q21.2-q21.3 ---
214213_x_at	-0.371862	chr1q21.2-q21.3	152921715	AA063189 lamin A/C LMNA chr1q21.2-q21.3 ---
234072_at	-0.37521	chr1q22	152937740	AU147993 "sema domain, immunoglobulin domain (Ig), transmembrane domain (TM) and short cytoplasmic domain, (semaphorin) 4A" SEMA4A chr1q22 ---
219259_at	-0.375453	chr1q22	152955749	NM_022367 "sema domain, immunoglobulin domain (Ig), transmembrane domain (TM) and short cytoplasmic domain, (semaphorin) 4A" SEMA4A chr1q22 ---
212683_at	-0.375672	chr1q22	152979068	AL526243 KIAA0446 gene product KIAA0446 chr1q22 ---
32091_at	-0.375885	chr1q22	152979068	AB007915 KIAA0446 gene product KIAA0446 chr1q22 ---
202337_at	-0.442945	chr1q12	152995888	NM_007221 polyamine-modulated factor 1 PMF1 chr1q12 ---
219236_at	-0.443172	chr1q22	153026279	NM_024897 progestin and adipoQ receptor family member VI PAQR6 chr1q22 ---
34868_at	-0.443375	chr1q21.2	153032087	AB029012 Est1p-like protein B EST1B chr1q21.2 ---
212147_at	-0.443568	chr1q21.2	153032089	AB029012 Est1p-like protein B EST1B chr1q21.2 ---
223544_at	-0.621428	chr1q22	153065811	BC005094 hypothetical protein MGC13102 MGC13102 chr1q22 ---
1558692_at	-0.786722	chr1q22	153072955	AW090182 kidney predominant protein NCU-G1 MGC31963 chr1q23.1 ---
1558693_s_at	-0.7687	chr1q22	153072955	AW090182 kidney predominant protein NCU-G1 MGC31963 chr1q22 ---
225401_at	-0.706047	chr1q22	153075551	BF977145 kidney predominant protein NCU-G1 MGC31963 chr1q22 ---
200910_at	-0.131578	chr1q23	153091832	NM_005998 "chaperonin containing TCP1, subunit 3 (gamma)" CCT3 chr1q23 ---
205103_at	0.234535	chr1q22	153187127	NM_006365 transcriptional activator of the c-fos promoter CROC4 chr1q22 ---
222301_at	0.250121	chr1q22	153190157	BF530257 transcriptional activator of the c-fos promoter CROC4 chr1q23.1 ---
1559402_a_at	0.248217	chr1q22	153192819	AK095622 transcriptional activator of the c-fos promoter CROC4 chr1q23.1 ---
1570451_at	0.0638455	chr1q22	153208504	BC010558 transcriptional activator of the c-fos promoter CROC4 chr1q22 ---
225641_at	-0.10838	chr1q12-q23	153246591	AI829724 "MADS box transcription enhancer factor 2, polypeptide D (myocyte enhancer factor 2D)" MEF2D chr1q12-q23 ---
203003_at	-0.108571	chr1q12-q23	153248496	AL530331 "MADS box transcription enhancer factor 2, polypeptide D (myocyte enhancer factor 2D)" MEF2D chr1q12-q23 ---
229490_s_at	-0.108766	chr1q22	153308297	AW271106 --- --- --- ---
229538_s_at	-0.175806	chr1q22	153308297	AW271106 IQ motif containing GTPase activating protein 3 IQGAP3 chr1q22 ---
225427_s_at	-0.175994	chr1q22	153374630	BE871169 apolipoprotein A-I binding protein APOA1BP chr1q22 ---
224632_at	-0.176184	chr1q22	153374648	BE794289 hypothetical protein FLJ20249 FLJ20249 chr1q22 ---
224634_at	-0.176321	chr1q22	153374648	AI911518 hypothetical protein FLJ20249 FLJ20249 chr1q22 ---
220596_at	-0.174858	chr1q22	153380037	NM_015590 hypothetical protein FLJ20249 FLJ20249 chr1q22 ---
220142_at	-0.175003	chr1q23.1	153402158	NM_021817 hyaluronan and proteoglycan link protein 2 HAPLN2 chr1q23.1 ---
219107_at	-0.168017	chr1q31	153425118	NM_021948 brevican BCAN chr1q31 ---
221623_at	-0.183705	chr1q31	153425118	AF229053 brevican BCAN chr1q31 ---
242843_at	-0.204882	chr1q31	153428599	AA622130 --- --- --- ---
91920_at	-0.205075	chr1q31	153435127	AI205180 brevican BCAN chr1q31 ---
218678_at	-0.203651	chr1q23.1	153451630	NM_024609 nestin NES chr1q23.1 ---
229346_at	-0.204476	chr1q23.1	153455277	AW028075 nestin NES chr1q23.1 ---
202575_at	-0.205392	chr1q21.3	153482482	NM_001878 cellular retinoic acid binding protein 2 CRABP2 chr1q21.3 ---
216502_at	-0.204779	chr1q23.1	153504433	AL096734 hypothetical protein FLJ12671 FLJ12671 chr1q23.1 ---
212766_s_at	-0.191086	chr1q23.1	153504755	AW294587 hypothetical protein FLJ12671 FLJ12671 chr1q23.1 ---
208114_s_at	-0.192562	chr1q23.1	153505485	NM_030980 hypothetical protein FLJ12671 /// hypothetical protein FLJ12671 FLJ12671 chr1q23.1 ---
218914_at	-0.194037	chr1q23.1	153511744	NM_015997 CGI-41 protein CGI-41 chr1q23.1 ---
218270_at	-0.195599	chr1q21-q22	153520167	NM_024540 mitochondrial ribosomal protein L24 MRPL24 chr1q21-q22 ---
200896_x_at	-0.19733	chr1q21-q23	153524974	NM_004494 hepatoma-derived growth factor (high-mobility group protein 1-like) HDGF chrxq25 ---
216484_x_at	-0.199684	chr1q21-q23	153524974	L24521 hepatoma-derived growth factor (high-mobility group protein 1-like) HDGF chrXq25 ---
208938_at	-0.202227	chr1q21.1	153550430	BC004913 papillary renal cell carcinoma (translocation-associated) PRCC chr1q21.1 ---
228618_at	-0.204853	chr1q23.1	153698242	AL040178 FLJ00193 protein FLJ00193 chr1q23.1 ---
202913_at	-0.211599	chr1q21	153717709	AI090007 Rho guanine nucleotide exchange factor (GEF) 11 ARHGEF11 chr1q21 ---
202914_s_at	-0.233184	chr1q21	153718388	NM_014784 Rho guanine nucleotide exchange factor (GEF) 11 ARHGEF11 chr1q21 ---
1552423_at	-0.260079	chr1q21-q23	153916011	NM_005240 ets variant gene 3 ETV3 chr1q21-q23 ---
224405_at	-0.281552	chr1q21	154314826	AF343663 immunoglobulin superfamily receptor translocation associated 2 /// immunoglobulin superfamily receptor translocation associated 2 IRTA2 chr1q21 ---
231093_at	-0.287725	chr1q21-q22	154459345	BF514552 Fc receptor-like protein 3 FCRH3 chr1q21-q22 ---
232467_at	-0.28812	chr1q21-q25	154869542	BE301156 kin of IRRE like (Drosophila) KIRREL chr1q21-q25 ---
225303_at	-0.288949	chr1q21-q25	154879230	AI049973 kin of IRRE like (Drosophila) KIRREL chr1q21-q25 ---
214328_s_at	-0.290842	chr14q32.33	155309073	R01140 "heat shock 90kDa protein 1, alpha" HSPCA chr14q32.33 ---
216748_at	-0.324145	chr1q23.1	155721285	AK024890 interferon-inducible protein X IFIX chr1q23.1 ---
208965_s_at	-0.325984	chr1q22	155792764	BG256677 "interferon, gamma-inducible protein 16" IFI16 chr1q22 ---
206332_s_at	-0.326985	chr1q22	155792780	NM_005531 "interferon, gamma-inducible protein 16" IFI16 chr1q22 ---
208966_x_at	-0.326976	chr1q22	155792780	AF208043 "interferon, gamma-inducible protein 16" IFI16 chr1q22 ---
206513_at	-0.328735	chr1q22	155845347	NM_004833 absent in melanoma 2 AIM2 chr1q22 ---
213948_x_at	-0.331538	chr1q21.2-q22	155954488	AI564838 "immunoglobulin superfamily, member 4B" IGSF4B chr1q21.2-q22 ---
221921_s_at	-0.334396	chr1q21.2-q22	155954488	AI951798 "immunoglobulin superfamily, member 4B" IGSF4B chr1q21.2-q22 ---
211677_x_at	-0.337204	chr1q21.2-q22	155954492	AF062733 "immunoglobulin superfamily, member 4B /// immunoglobulin superfamily, member 4B" IGSF4B chr1q21.2-q22 ---
208335_s_at	-0.350617	chr1q21-q22	155987801	NM_002036 Duffy blood group FY chr1q21-q22 GPCRs_Other // GenMAPP /// Orphan_GPCRs // GenMAPP /// Peptide_GPCRs // GenMAPP
211734_s_at	-0.353475	chr1q23	156085198	BC005912 "Fc fragment of IgE, high affinity I, receptor for; alpha polypeptide /// Fc fragment of IgE, high affinity I, receptor for; alpha polypeptide" FCER1A chr1q23 ---
206350_at	-0.356369	chr1q21-q23	156370688	NM_001639 "amyloid P component, serum" APCS chr1q21-q23 ---
223402_at	-0.358994	chr1q23.2	156563838	BC001140 dual specificity phosphatase 23 DUSP23 chr1q23.2 ---
219386_s_at	-0.36137	chr1q23.2	156609673	NM_020125 SLAM family member 8 SLAMF8 chr1q23.2 ---
1556633_at	-0.364617	chr1q23.1	156617340	AK096506 hypothetical protein LOC284677 LOC284677 chr1q23.1 ---
200916_at	-0.367775	chr1q21-q25	156700975	NM_003564 transgelin 2 TAGLN2 chr1q21-q25 ---
210978_s_at	-0.370706	chr1q21-q25	156701469	BC002616 transgelin 2 TAGLN2 chr1q21-q25 ---
223470_at	-0.357771	chr1q23.2	156813081	AB028127 "phosphatidylinositol glycan, class M" PIGM chr1q23.2 ---
228581_at	-0.360519	chr1q22-q23	156821033	AW071744 "potassium inwardly-rectifying channel, subfamily J, member 10" KCNJ10 chr1q22-q23 ---
206692_at	-0.363271	chr1q22-q23	156823415	NM_002241 "potassium inwardly-rectifying channel, subfamily J, member 10" KCNJ10 chr1q22-q23 ---
207527_at	-0.365984	chr1q21-q23	156864432	NM_004983 "potassium inwardly-rectifying channel, subfamily J, member 9" KCNJ9 chr1q21-q23 ---
225025_at	-0.368606	chr1q23.1	156874202	BC004108 "immunoglobulin superfamily, member 8" IGSF8 chr1q23.1 ---
203295_s_at	-0.371157	chr1q21-q23	156898620	AW440492 "ATPase, Na+/K+ transporting, alpha 2 (+) polypeptide" ATP1A2 chr1q21-q23 ---
203296_s_at	-0.353484	chr1q21-q23	156898620	NM_000702 "ATPase, Na+/K+ transporting, alpha 2 (+) polypeptide" ATP1A2 chr1q21-q23 ---
1564241_at	-0.333661	chr1q21-q23	156954266	AK098076 "ATPase, Na+/K+ transporting, alpha 4 polypeptide" ATP1A4 chr1q21-q23 ---
1565346_a_at	-0.316074	chr1q21-q23	156954541	AF459737 "ATPase, Na+/K+ transporting, alpha 4 polypeptide" ATP1A4 chr1q21-q23 ---
219645_at	-0.288169	chr1q21	156973481	NM_001231 "calsequestrin 1 (fast-twitch, skeletal muscle)" CASQ1 chr1q21 ---
200787_s_at	-0.263453	chr1q21.1	156988304	BC002426 phosphoprotein enriched in astrocytes 15 PEA15 chr1q21.1 ---
200788_s_at	-0.258884	chr1q21.1	156988321	NM_003768 phosphoprotein enriched in astrocytes 15 PEA15 chr1q21.1 ---
202249_s_at	-0.261506	chr1q22-q23	156998582	AU146233 WD repeat domain 42A WDR42A chr1q22-q23 ---
202250_s_at	-0.264171	chr1q22-q23	156998583	NM_015726 WD repeat domain 42A WDR42A chr1q22-q23 ---
216885_s_at	-0.266388	chr1q22-q23	156998583	AK026481 WD repeat domain 42A WDR42A chr1q22-q23 ---
240405_at	-0.268676	chr1q21	157004165	AA707411 --- --- --- ---
233637_at	-0.27115	chr1q22-q23	157024170	AU146915 WD repeat domain 42A WDR42A chr1q22-q23 ---
243318_at	-0.214197	chr1q22-q23	157043594	AI208342 WD repeat domain 42A WDR42A chr1q22-q23 ---
201707_at	-0.21628	chr1q22	157059674	NM_002857 peroxisomal biogenesis factor 19 PEX19 chr1q22 ---
201706_s_at	-0.179958	chr1q22	157061343	BC000496 peroxisomal biogenesis factor 19 PEX19 chr1q22 ---
208684_at	-0.21037	chr1q23-q25	157072468	U24105 "coatomer protein complex, subunit alpha" COPA chr1q23-q25 ---
1559862_at	-0.212315	chr1q23-q25	157107340	BC037941 "coatomer protein complex, subunit alpha" COPA chr1q23-q25 ---
214336_s_at	-0.257274	chr1q23-q25	157116290	AI621079 "coatomer protein complex, subunit alpha" COPA chr1q23-q25 ---
208759_at	-0.300194	chr1q22-q23	157126134	AF240468 nicastrin NCSTN chr1q22-q23 ---
226029_at	-0.338968	chr1q22-q23	157198538	AB033041 "vang-like 2 (van gogh, Drosophila)" VANGL2 chr1q22-q23 ---
1552497_a_at	-0.509995	chr1q23.2-q23.3	157268700	NM_052931 SLAM family member 6 SLAMF6 chr1q23.2-q23.3 ---
205988_at	-0.553566	chr1q24	157328867	NM_003874 CD84 antigen (leukocyte antigen) CD84 chr1q24 ---
211189_x_at	-0.681703	chr1q24	157331107	AF054816 --- --- --- ---
211192_s_at	-0.687009	chr1q24	157336611	AF054818 CD84 antigen (leukocyte antigen) CD84 chr1q24 ---
206181_at	-0.687364	chr1q22-q23	157392961	NM_003037 signaling lymphocytic activation molecule family member 1 SLAMF1 chr1q22-q23 ---
233137_at	-0.679984	chr1q21.3-q22	157467293	AF143887 CD48 antigen (B-cell membrane protein) CD48 chr1q21.3-q22 ---
223000_s_at	-0.676217	chr1q21.2-q21.3	157779057	AF172398 F11 receptor F11R chr1q21.2-q21.3 ---
224097_s_at	-0.676532	chr1q21.2-q21.3	157780678	AF191495 F11 receptor F11R chr1q21.2-q21.3 ---
221664_s_at	-0.617038	chr1q21.2-q21.3	157780963	AF154005 F11 receptor F11R chr1q21.2-q21.3 ---
226482_s_at	-0.617332	chr1q21.2-q21.3	157820493	AI814545 F11 receptor F11R chr1q21.2-q21.3 ---
226219_at	-0.47638	chr1q23.3	157829806	AW575123 hypothetical protein LOC257106 LOC257106 chr1q23.3 ---
227582_at	-0.389645	chr1q23.3	157882347	AW079843 kelch/ankyrin repeat containing cyclin A1 interacting protein KARCA1 chr1q23.3 ---
218336_at	-0.363952	chr1q23.3	157883419	NM_012394 prefoldin 2 PFDN2 chr1q23.3 ---
202891_at	-0.322016	chr1q21-q22	157900963	NM_005600 nitrilase 1 NIT1 chr1q21-q22 ---
215158_s_at	-0.280212	chr1q23.3	157904194	AK022531 death effector domain containing DEDD chr1q23.3 ---
202480_s_at	-0.257117	chr1q23.3	157904887	NM_004216 death effector domain containing DEDD chr1q23.3 ---
211255_x_at	-0.213049	chr1q23.3	157905048	AF064605 --- --- --- ---
241395_at	-0.172645	chr1q23.3	157907845	AL572553 --- --- --- ---
217797_at	-0.106128	chr1q23.3	157936621	NM_016406 Ufm1-conjugating enzyme 1 Ufc1 chr1q23.3 ---
234735_s_at	-0.0383364	chr1q22	157942399	AF217979 ubiquitin specific protease 21 USP21 chr1q22 ---
218367_x_at	-0.0244405	chr1q22	157942475	NM_012475 ubiquitin specific protease 21 USP21 chr1q22 ---
232219_x_at	-0.00928107	chr1q22	157944225	AL157417 ubiquitin specific protease 21 USP21 chr1q22 ---
204788_s_at	0.161222	chr1q22	157949277	NM_000309 protoporphyrinogen oxidase PPOX chr1q22 Porphyrin and chlorophyll metabolism // KEGG /// Heme_Biosynthesis // GenMAPP
210243_s_at	0.340641	chr1q21-q23	157954173	AF038661 "UDP-Gal:betaGlcNAc beta 1,4- galactosyltransferase, polypeptide 3" B4GALT3 chr1q21-q23 N-Glycans biosynthesis // KEGG /// Keratan sulfate biosynthesis // KEGG
238117_at	0.337229	chr1q22	157960296	AW615133 protoporphyrinogen oxidase PPOX chr1q22 Porphyrin and chlorophyll metabolism // KEGG /// Heme_Biosynthesis // GenMAPP
238118_s_at	0.333658	chr1q22	157960296	AW615133 protoporphyrinogen oxidase PPOX chr1q22 Porphyrin and chlorophyll metabolism // KEGG /// Heme_Biosynthesis // GenMAPP
[truncated: 27,136 more rows]
